# Supplementary material for: 1-Vinyl-1H-indole-3-carbaldehyde
Source: Acta Crystallogr Sect E Struct Rep Online. 2008 May 30;64(Pt 6):o1163. doi: 10.1107/S160053680801547X (PMC2961622; doi:10.1107/S160053680801547X)
Supplement: Supplementary file 2 [file e-64-o1163-Isup2.hkl]

#
# h,k,l, Fc-squared, Fo-squared, sigma(Fo-squared) and status flag
#
data_I
_shelx_title ' AC95m in P2(1)/n'
_shelx_refln_list_code          4
_shelx_F_calc_maximum      130.16
_exptl_crystal_F_000       360.00
_reflns_d_resolution_high  0.7564
 
loop_
 _symmetry_equiv_pos_as_xyz
 'x, y, z'
 '-x+1/2, y+1/2, -z+1/2'
 '-x, -y, -z'
 'x-1/2, -y-1/2, z-1/2'
 
_cell_length_a     8.3200
_cell_length_b     8.1490
_cell_length_c    13.1620
_cell_angle_alpha  90.000
_cell_angle_beta   99.952
_cell_angle_gamma  90.000
 
_shelx_F_squared_multiplier     1.000
 
loop_
 _refln_index_h
 _refln_index_k
 _refln_index_l
 _refln_F_squared_calc
 _refln_F_squared_meas
 _refln_F_squared_sigma
 _refln_observed_status
   2   0   0     1370.23     1327.55     15.81 o
   4   0   0      184.98      206.63      2.72 o
   6   0   0       40.63       38.43      0.79 o
   8   0   0      213.24      208.02      3.47 o
  10   0   0        0.16        0.78      0.27 o
   1   1   0      655.02      628.41      4.62 o
   2   1   0      367.23      364.80      2.72 o
   3   1   0      223.38      227.30      1.76 o
   4   1   0        0.12        0.20      0.05 o
   5   1   0       43.11       44.85      0.71 o
   6   1   0      165.79      172.68      1.93 o
   7   1   0        1.46        1.13      0.15 o
   8   1   0       48.17       49.17      0.78 o
   9   1   0        1.12        0.88      0.17 o
  10   1   0        0.01        0.15      0.15 o
   0   2   0     4279.73     4335.36     56.63 o
   1   2   0     2882.47     2969.44     23.02 o
   2   2   0       83.40       98.56      0.81 o
   3   2   0      365.00      382.37      2.89 o
   4   2   0       63.72       77.71      0.72 o
   5   2   0        1.10        1.00      0.12 o
   6   2   0       74.08       69.71      0.94 o
   7   2   0       85.13       83.87      1.04 o
   8   2   0        7.96        7.60      0.31 o
   9   2   0        1.84        2.74      0.26 o
  10   2   0        0.48        0.47      0.17 o
   1   3   0      313.64      320.43      2.60 o
   2   3   0      303.37      304.69      2.33 o
   3   3   0      107.28      111.75      0.97 o
   4   3   0      264.76      281.02      2.22 o
   5   3   0       29.62       29.96      0.43 o
   6   3   0      102.61      106.39      1.20 o
   7   3   0       41.69       42.94      0.75 o
   8   3   0        2.98        2.75      0.24 o
   9   3   0       13.34       11.74      0.43 o
  10   3   0        2.72        2.58      0.78 o
   0   4   0     1446.94     1496.39     15.48 o
   1   4   0      555.87      554.32      4.47 o
   2   4   0      274.72      280.06      2.36 o
   3   4   0        2.34        1.80      0.09 o
   4   4   0        0.00        0.05      0.07 o
   5   4   0        6.54        8.15      0.27 o
   6   4   0       25.44       20.23      0.48 o
   7   4   0        6.52        6.46      0.30 o
   8   4   0        3.23        4.06      0.39 o
   9   4   0        9.26        9.45      0.48 o
   1   5   0       76.90       76.38      0.79 o
   2   5   0      167.89      175.45      1.59 o
   3   5   0        1.30        1.16      0.11 o
   4   5   0        2.71        1.95      0.14 o
   5   5   0       72.36       75.22      1.04 o
   6   5   0       37.34       33.86      0.67 o
   7   5   0        2.46        3.66      0.26 o
   8   5   0        2.73        1.89      0.26 o
   9   5   0       13.75       16.17      0.71 o
   0   6   0       36.18       34.15      0.74 o
   1   6   0        0.76        0.99      0.12 o
   2   6   0       14.89       15.20      0.39 o
   3   6   0        0.65        1.00      0.11 o
   4   6   0        0.10       -0.11      0.11 o
   5   6   0       18.84       15.63      0.40 o
   6   6   0       53.27       49.54      1.34 o
   7   6   0        7.06        6.11      0.37 o
   8   6   0        0.82        1.48      0.29 o
   1   7   0       23.40       23.50      0.50 o
   2   7   0        0.08        0.23      0.13 o
   3   7   0       21.09       22.29      0.54 o
   4   7   0       31.09       32.26      0.66 o
   5   7   0       86.58       85.73      1.24 o
   6   7   0        3.69        5.24      0.33 o
   7   7   0        0.41        0.78      0.45 o
   8   7   0        0.26       -0.29      0.43 o
   0   8   0       27.40       24.30      0.72 o
   1   8   0        5.90        5.73      0.30 o
   2   8   0        2.86        2.75      0.26 o
   3   8   0        4.31        3.84      0.26 o
   4   8   0        2.60        2.84      0.26 o
   5   8   0        1.82        1.82      0.26 o
   6   8   0        0.07        0.71      0.30 o
   7   8   0        0.85        0.57      0.43 o
   1   9   0        2.16        2.15      0.26 o
   2   9   0        9.36        8.39      0.38 o
   3   9   0        9.65        8.66      0.39 o
   4   9   0        4.71        5.33      0.37 o
   5   9   0        0.22        0.52      0.25 o
   0  10   0       35.80       36.32      2.35 o
   1  10   0        0.12        0.51      0.23 o
   2  10   0        0.00        0.43      0.21 o
   3  10   0        0.03        0.18      0.21 o
   4  10   0        1.25        2.85      0.71 o
  -9   0   1        3.21        2.87      0.35 o
  -7   0   1        1.06        1.15      0.25 o
  -5   0   1       40.75       53.11      0.93 o
  -3   0   1     1278.63     1251.07     14.99 o
   1   0   1     2343.06     2329.51     24.06 o
   3   0   1      117.83      119.99      1.37 o
   5   0   1      300.38      323.97      4.20 o
   7   0   1      283.20      280.31      3.84 o
   9   0   1        0.07        0.31      0.21 o
 -10   1   1        2.34        2.78      0.23 o
  -9   1   1        1.43        1.11      0.20 o
  -8   1   1       52.74       49.82      0.83 o
  -7   1   1      179.23      170.50      1.78 o
  -6   1   1      155.26      149.48      1.54 o
  -5   1   1      406.59      426.06      3.81 o
  -4   1   1       51.11       50.96      0.52 o
  -3   1   1      182.91      153.51      1.22 o
  -2   1   1       22.10       18.31      0.20 o
  -1   1   1       78.13       68.94      0.59 o
   0   1   1     1484.18     1565.81     12.23 o
   1   1   1     1296.35     1375.66     12.01 o
   2   1   1      288.81      298.63      2.25 o
   3   1   1       88.44       83.11      0.74 o
   4   1   1       79.91       87.11      1.00 o
   5   1   1      121.65      128.79      1.32 o
   6   1   1        5.19        4.41      0.20 o
   7   1   1        0.43        0.44      0.14 o
   8   1   1       16.69       15.31      0.42 o
   9   1   1       13.76       13.53      0.39 o
  10   1   1        0.00        0.02      0.20 o
 -10   2   1        2.73        3.65      0.29 o
  -9   2   1       24.95       21.32      0.55 o
  -8   2   1       28.87       26.42      0.53 o
  -7   2   1      178.69      179.32      1.86 o
  -6   2   1       69.05       65.55      0.82 o
  -5   2   1        0.19        0.06      0.07 o
  -4   2   1      108.72      109.21      0.93 o
  -3   2   1        0.79        0.20      0.06 o
  -2   2   1      573.72      549.05      4.07 o
  -1   2   1     1073.22     1031.26      8.06 o
   0   2   1      160.33      168.66      1.70 o
   1   2   1    16941.80    13664.90    289.26 o
   2   2   1      730.23      777.95      5.74 o
   3   2   1      267.65      294.22      2.25 o
   4   2   1      129.58      121.36      1.03 o
   5   2   1       15.31       13.00      0.44 o
   6   2   1        9.26        8.36      0.26 o
   7   2   1        3.13        1.93      0.17 o
   8   2   1        0.15       -0.13      0.13 o
   9   2   1       23.62       23.57      0.54 o
  10   2   1        3.12        3.68      0.37 o
 -10   3   1        1.54        2.14      0.30 o
  -9   3   1        8.57        8.29      0.38 o
  -8   3   1        2.39        2.85      0.24 o
  -7   3   1        0.20        0.00      0.13 o
  -6   3   1       13.51       14.55      0.43 o
  -5   3   1      312.51      326.13      2.76 o
  -4   3   1       74.72       83.26      0.77 o
  -3   3   1        5.66        5.73      0.14 o
  -2   3   1      191.24      199.41      1.69 o
  -1   3   1       13.20       12.80      0.20 o
   0   3   1       52.60       36.07      0.39 o
   1   3   1      530.47      527.26      3.94 o
   2   3   1       77.20       93.71      0.88 o
   3   3   1      198.11      235.17      1.86 o
   4   3   1       62.76       56.02      0.58 o
   5   3   1       87.08       81.91      0.87 o
   6   3   1       18.78       17.60      0.39 o
   7   3   1       16.63       16.47      0.43 o
   8   3   1       20.41       19.73      0.53 o
   9   3   1       11.49       12.15      0.51 o
  10   3   1        1.65        2.18      0.40 o
  -9   4   1        9.71       10.44      0.48 o
  -8   4   1        0.26        0.45      0.16 o
  -7   4   1        7.90        8.92      0.34 o
  -6   4   1       15.81       17.10      0.42 o
  -5   4   1      201.20      193.91      2.10 o
  -4   4   1       19.60       14.13      0.28 o
  -3   4   1       34.10       39.55      0.50 o
  -2   4   1        1.45        2.88      0.11 o
  -1   4   1       37.95       37.07      0.46 o
   0   4   1       70.77       71.80      0.72 o
   1   4   1      324.78      320.16      2.46 o
   2   4   1        3.24        3.91      0.16 o
   3   4   1       71.68       87.25      0.80 o
   4   4   1        8.05        5.86      0.19 o
   5   4   1        8.41        9.21      0.27 o
   6   4   1       46.12       42.15      1.14 o
   7   4   1       13.48       12.82      0.40 o
   8   4   1        0.81        0.41      0.17 o
   9   4   1       11.56       12.40      0.60 o
  -9   5   1        1.41        1.09      0.24 o
  -8   5   1        2.13        2.82      0.33 o
  -7   5   1        1.57        2.20      0.24 o
  -6   5   1        2.76        2.98      0.22 o
  -5   5   1        8.47        8.07      0.28 o
  -4   5   1      145.12      144.58      1.39 o
  -3   5   1       45.58       49.26      0.61 o
  -2   5   1       18.69       20.23      0.32 o
  -1   5   1        0.03        0.02      0.07 o
   0   5   1       14.98       16.36      0.28 o
   1   5   1        7.96        5.89      0.19 o
   2   5   1        3.05        3.62      0.16 o
   3   5   1        0.00       -0.08      0.08 o
   4   5   1        6.19        6.15      0.22 o
   5   5   1      169.24      161.31      1.69 o
   6   5   1        7.38        5.94      0.36 o
   7   5   1        5.14        4.31      0.32 o
   8   5   1        6.06        6.23      0.39 o
   9   5   1        0.13        0.29      0.27 o
  -8   6   1        2.22        3.15      0.30 o
  -7   6   1        6.77        6.30      0.39 o
  -6   6   1        2.41        3.42      0.30 o
  -5   6   1       14.51       14.76      0.56 o
  -4   6   1       49.84       47.66      0.71 o
  -3   6   1        3.28        3.31      0.17 o
  -2   6   1      120.46      120.79      1.21 o
  -1   6   1        0.19        0.24      0.10 o
   0   6   1       75.15       73.22      0.90 o
   1   6   1      242.72      252.57      2.43 o
   2   6   1        9.06        6.52      0.22 o
   3   6   1       41.47       39.99      0.55 o
   4   6   1       20.91       20.73      0.39 o
   5   6   1       20.41       20.86      0.44 o
   6   6   1       10.11        8.25      0.41 o
   7   6   1        0.02        0.12      0.21 o
   8   6   1        0.02       -0.21      0.21 o
  -8   7   1        1.21        1.85      0.57 o
  -7   7   1        1.84        2.20      0.29 o
  -6   7   1        7.52        5.98      0.37 o
  -5   7   1       11.91       11.79      0.39 o
  -4   7   1       20.73       21.44      0.47 o
  -3   7   1        0.01       -0.07      0.14 o
  -2   7   1        6.18        5.29      0.26 o
  -1   7   1        0.00        0.05      0.12 o
   0   7   1       10.87       11.71      0.33 o
   1   7   1        0.56        0.79      0.14 o
   2   7   1        0.77        1.08      0.16 o
   3   7   1        0.36        0.51      0.12 o
   4   7   1       17.67       16.77      0.47 o
   5   7   1       14.95       15.10      0.45 o
   6   7   1        0.83        0.33      0.25 o
   7   7   1        1.01        2.31      0.33 o
   8   7   1        2.37        4.14      0.71 o
  -7   8   1        0.48        1.00      0.57 o
  -6   8   1        1.14        1.05      0.27 o
  -5   8   1        2.34        2.91      0.30 o
  -4   8   1        2.19        2.86      0.26 o
  -3   8   1       47.76       49.72      0.87 o
  -2   8   1        3.46        3.00      0.26 o
  -1   8   1       23.15       22.07      0.79 o
   0   8   1        1.01        1.08      0.19 o
   1   8   1       38.77       38.32      0.65 o
   2   8   1        0.49        0.23      0.12 o
   3   8   1       10.36       10.84      0.46 o
   4   8   1        0.04        0.14      0.20 o
   5   8   1        3.68        2.56      0.47 o
   6   8   1        0.49        0.43      0.30 o
   7   8   1        2.55        1.43      0.57 o
  -5   9   1        0.01        0.00      0.21 o
  -4   9   1       55.48       58.96      1.03 o
  -3   9   1        0.18        0.14      0.19 o
  -2   9   1        0.00        0.17      0.17 o
  -1   9   1        1.22        1.63      0.20 o
   0   9   1        1.88        1.61      0.23 o
   1   9   1        9.81       10.43      0.44 o
   2   9   1        0.33        0.33      0.19 o
   3   9   1        1.40        1.37      0.24 o
   4   9   1        0.32        0.67      0.25 o
   5   9   1        0.99        1.57      0.40 o
  -4  10   1        0.03        0.24      0.25 o
  -3  10   1        0.12        0.00      0.21 o
  -2  10   1        2.08        2.49      0.30 o
  -1  10   1        7.22        7.14      0.43 o
   0  10   1        6.04        6.21      0.43 o
   1  10   1        1.61        1.20      0.27 o
   2  10   1       12.73       14.39      0.68 o
   3  10   1        0.69        1.22      0.57 o
 -10   0   2        0.33       -0.02      0.21 o
  -8   0   2      180.41      177.63      2.83 o
  -6   0   2        1.13        0.43      0.16 o
  -4   0   2       72.88       90.46      1.10 o
  -2   0   2      160.72      169.26      1.84 o
   0   0   2     1613.77     1646.24     19.79 o
   2   0   2      610.74      576.50      6.03 o
   4   0   2      846.66      917.13     10.95 o
   6   0   2       10.47        9.17      0.38 o
   8   0   2       26.29       24.12      0.71 o
  10   0   2        2.69        3.29      0.50 o
 -10   1   2       15.62       17.40      0.49 o
  -9   1   2        4.01        3.11      0.23 o
  -8   1   2        0.25        0.05      0.13 o
  -7   1   2      264.12      259.07      2.52 o
  -6   1   2        0.42        0.14      0.13 o
  -5   1   2       31.69       23.43      0.40 o
  -4   1   2      751.37      836.31      6.65 o
  -3   1   2       40.74       33.69      0.34 o
  -2   1   2       69.75       57.18      0.51 o
  -1   1   2      909.68      909.22      7.40 o
   0   1   2      497.34      487.11      3.61 o
   1   1   2     2209.21     2249.35     21.92 o
   2   1   2      513.00      545.20      4.04 o
   3   1   2      307.46      334.58      2.55 o
   4   1   2      170.91      193.54      1.55 o
   5   1   2        1.93        2.62      0.16 o
   6   1   2      360.25      365.66      3.38 o
   7   1   2        0.30       -0.02      0.12 o
   8   1   2        1.35        1.94      0.20 o
   9   1   2        0.01       -0.16      0.16 o
  10   1   2        2.08        1.68      0.24 o
 -10   2   2        0.86        1.82      0.25 o
  -9   2   2       38.99       40.67      0.80 o
  -8   2   2       13.31       13.94      0.39 o
  -7   2   2        6.95        5.24      0.23 o
  -6   2   2        3.83        3.16      0.18 o
  -5   2   2      144.21      134.24      1.25 o
  -4   2   2      587.83      655.26      4.89 o
  -3   2   2       86.21       87.24      0.76 o
  -2   2   2      171.97      169.58      1.34 o
  -1   2   2       25.68       29.22      0.29 o
   0   2   2     7188.81     7163.96     92.83 o
   1   2   2     4689.86     4904.54     41.50 o
   2   2   2       30.24       32.68      0.37 o
   3   2   2       23.86       21.70      0.30 o
   4   2   2       69.17       77.04      0.71 o
   5   2   2       46.18       48.29      0.69 o
   6   2   2       42.30       39.32      0.60 o
   7   2   2       13.80       11.78      0.34 o
   8   2   2       65.66       65.40      0.94 o
   9   2   2       11.32       11.85      0.43 o
  10   2   2        0.20        0.49      0.24 o
 -10   3   2        0.22        0.56      0.23 o
  -9   3   2       23.18       25.33      0.78 o
  -8   3   2       52.28       45.60      0.82 o
  -7   3   2        0.04        0.00      0.13 o
  -6   3   2       61.62       51.45      0.71 o
  -5   3   2       18.57       15.41      0.29 o
  -4   3   2       12.78       13.01      0.22 o
  -3   3   2      143.86      130.39      1.09 o
  -2   3   2        2.27        1.93      0.09 o
  -1   3   2       55.94       55.24      0.51 o
   0   3   2      660.40      717.90      5.30 o
   1   3   2      338.00      352.28      2.86 o
   2   3   2      102.64      111.18      1.01 o
   3   3   2      500.10      552.83      4.17 o
   4   3   2        7.85        7.08      0.17 o
   5   3   2       12.94       15.90      0.33 o
   6   3   2      163.41      158.21      1.85 o
   7   3   2        0.06        0.50      0.15 o
   8   3   2       11.83       12.94      0.48 o
   9   3   2        7.18        5.89      0.41 o
  10   3   2        0.00        0.50      0.50 o
 -10   4   2        6.88        7.99      0.86 o
  -9   4   2       25.86       31.78      0.82 o
  -8   4   2        0.75        0.89      0.21 o
  -7   4   2        1.63        2.63      0.29 o
  -6   4   2      249.72      246.71      2.65 o
  -5   4   2        0.85        0.88      0.11 o
  -4   4   2        2.17        1.71      0.15 o
  -3   4   2      664.10      696.86      5.59 o
  -2   4   2       84.56       94.57      0.91 o
  -1   4   2      145.12      146.55      1.32 o
   0   4   2        0.11        1.06      0.07 o
   1   4   2      195.96      188.66      1.64 o
   2   4   2     2056.80     2179.52     15.90 o
   3   4   2       37.44       35.13      0.42 o
   4   4   2        8.79        8.49      0.24 o
   5   4   2       56.22       49.61      0.69 o
   6   4   2       22.27       19.58      0.48 o
   7   4   2        0.02        0.07      0.14 o
   8   4   2        4.34        3.45      0.44 o
   9   4   2        0.71        0.93      0.24 o
  -9   5   2        3.34        3.36      0.33 o
  -8   5   2       15.92       14.93      0.55 o
  -7   5   2        0.01        0.00      0.21 o
  -6   5   2       18.97       17.73      0.53 o
  -5   5   2       59.07       57.65      0.78 o
  -4   5   2       18.32       19.96      0.39 o
  -3   5   2       58.02       63.53      0.72 o
  -2   5   2      116.49      117.20      1.13 o
  -1   5   2        0.27        0.32      0.09 o
   0   5   2       42.81       52.47      0.67 o
   1   5   2       15.81       17.72      0.27 o
   2   5   2      201.48      195.61      1.76 o
   3   5   2        6.11        5.84      0.20 o
   4   5   2        5.86        4.36      0.20 o
   5   5   2       17.76       17.16      0.39 o
   6   5   2       95.49       81.47      1.32 o
   7   5   2        8.15        9.07      0.43 o
   8   5   2        2.65        4.14      0.36 o
   9   5   2        0.20        0.61      0.34 o
  -9   6   2        0.03        0.14      0.43 o
  -8   6   2        0.02        0.39      0.21 o
  -7   6   2        0.15        0.33      0.19 o
  -6   6   2       19.05       18.04      0.55 o
  -5   6   2       14.08       14.23      0.42 o
  -4   6   2        0.02        0.12      0.12 o
  -3   6   2        2.06        2.04      0.17 o
  -2   6   2      201.00      216.54      2.13 o
  -1   6   2       53.10       53.94      0.80 o
   0   6   2       17.88       18.76      0.41 o
   1   6   2       14.34       12.16      0.32 o
   2   6   2       59.03       56.39      0.69 o
   3   6   2        0.64        0.82      0.11 o
   4   6   2        0.22        0.08      0.11 o
   5   6   2        1.12        0.78      0.17 o
   6   6   2        0.01        0.34      0.15 o
   7   6   2        1.99        2.62      0.29 o
   8   6   2        0.49        0.57      0.27 o
  -8   7   2        0.23        1.50      0.40 o
  -7   7   2        6.48        5.95      0.45 o
  -6   7   2        3.97        4.15      0.43 o
  -5   7   2        6.03        5.20      0.30 o
  -4   7   2        4.25        4.24      0.23 o
  -3   7   2       44.36       45.68      0.78 o
  -2   7   2        0.00        0.14      0.13 o
  -1   7   2       66.03       64.04      0.94 o
   0   7   2        0.06       -0.06      0.13 o
   1   7   2        6.01        5.47      0.24 o
   2   7   2        0.97        0.76      0.13 o
   3   7   2       19.97       19.51      0.58 o
   4   7   2        0.36        0.46      0.14 o
   5   7   2        8.16        7.96      0.35 o
   6   7   2        3.82        3.53      0.35 o
   7   7   2        3.35        2.97      0.38 o
  -7   8   2        1.62        2.14      0.57 o
  -6   8   2        0.68        0.81      0.25 o
  -5   8   2       10.56       10.78      0.70 o
  -4   8   2       15.55       15.45      0.48 o
  -3   8   2        3.15        3.02      0.26 o
  -2   8   2        1.20        0.96      0.17 o
  -1   8   2        3.44        4.07      0.26 o
   0   8   2       12.48       10.94      0.40 o
   1   8   2       38.63       38.30      0.73 o
   2   8   2       14.54       13.76      0.42 o
   3   8   2        9.05        8.87      0.38 o
   4   8   2        0.10        0.21      0.23 o
   5   8   2        4.02        4.01      0.61 o
   6   8   2        7.27        6.98      0.64 o
  -6   9   2        2.77        3.85      0.71 o
  -5   9   2        5.91        5.07      0.44 o
  -4   9   2        0.62        0.69      0.29 o
  -3   9   2       13.14       13.56      0.48 o
  -2   9   2        0.11       -0.01      0.14 o
  -1   9   2        0.89        1.24      0.20 o
   0   9   2       11.67       10.22      0.39 o
   1   9   2        8.88        8.90      0.48 o
   2   9   2       12.44       11.85      0.58 o
   3   9   2        4.10        4.79      0.49 o
   4   9   2        0.04        0.14      0.25 o
  -4  10   2        0.04        0.10      0.25 o
  -3  10   2        3.06        4.01      0.35 o
  -2  10   2        3.56        4.39      0.33 o
  -1  10   2        5.87        6.23      0.43 o
   0  10   2        3.31        3.41      0.36 o
   1  10   2       18.87       19.88      0.79 o
   2  10   2        1.01        1.38      0.33 o
   3  10   2        0.01        0.29      0.43 o
  -9   0   3        8.42        6.21      0.43 o
  -7   0   3       51.10       46.94      1.21 o
  -5   0   3       10.35        8.17      0.57 o
  -3   0   3      526.08      606.71      6.37 o
  -1   0   3     1979.14     1975.39     20.33 o
   1   0   3     5232.70     5284.88     87.68 o
   3   0   3      163.83      180.82      2.03 o
   5   0   3       41.24       43.06      0.85 o
   7   0   3       40.00       36.63      0.85 o
   9   0   3       10.78       12.22      0.75 o
 -10   1   3        1.20        1.97      0.23 o
  -9   1   3        0.68        0.52      0.17 o
  -8   1   3       69.53       67.04      0.94 o
  -7   1   3       17.61       14.07      0.36 o
  -6   1   3       46.50       44.90      0.63 o
  -5   1   3       75.18       79.24      0.90 o
  -4   1   3        7.29        5.80      0.32 o
  -3   1   3      104.27      111.53      0.93 o
  -2   1   3      373.82      372.78      2.79 o
  -1   1   3      640.55      651.05      5.13 o
   0   1   3     1567.08     1611.48     15.38 o
   1   1   3      388.34      376.17      3.02 o
   2   1   3      112.98      113.83      0.92 o
   3   1   3      125.87      126.08      1.14 o
   4   1   3        2.13        4.72      0.12 o
   5   1   3        2.52        4.38      0.19 o
   6   1   3        0.36        0.64      0.12 o
   7   1   3      191.07      191.35      1.99 o
   8   1   3        0.33        0.27      0.16 o
   9   1   3        0.96        0.99      0.20 o
  10   1   3        1.26        1.76      0.43 o
 -10   2   3        0.53        0.58      0.29 o
  -9   2   3       15.34       12.23      0.42 o
  -8   2   3       15.41       15.22      0.42 o
  -7   2   3        1.89        1.76      0.17 o
  -6   2   3       27.57       28.48      0.48 o
  -5   2   3       24.67       30.97      0.38 o
  -4   2   3      116.70      111.86      0.97 o
  -3   2   3      125.27      116.17      0.98 o
  -2   2   3        2.44        4.12      0.12 o
  -1   2   3      244.34      226.84      1.87 o
   0   2   3      214.41      225.29      1.74 o
   1   2   3     2097.56     2225.07     17.31 o
   2   2   3       31.27       35.52      0.37 o
   3   2   3      201.50      213.63      1.82 o
   4   2   3       49.14       55.67      0.56 o
   5   2   3      128.93      130.02      1.36 o
   6   2   3        8.20        6.80      0.26 o
   7   2   3       40.68       38.00      0.70 o
   8   2   3       18.87       17.45      0.48 o
   9   2   3        2.76        4.32      0.30 o
 -10   3   3        0.03        0.21      0.20 o
  -9   3   3        1.06        1.61      0.29 o
  -8   3   3        0.08        0.16      0.17 o
  -7   3   3        0.22        0.47      0.14 o
  -6   3   3      181.61      180.12      2.19 o
  -5   3   3       42.21       39.58      0.52 o
  -4   3   3      337.32      351.78      2.73 o
  -3   3   3       10.12       11.16      0.18 o
  -2   3   3        0.26        0.25      0.05 o
  -1   3   3      414.33      435.98      3.28 o
   0   3   3       37.59       32.12      0.34 o
   1   3   3       34.80       31.17      0.35 o
   2   3   3      394.28      427.64      3.25 o
   3   3   3        9.58       10.87      0.20 o
   4   3   3       38.11       36.29      0.43 o
   5   3   3        8.63        6.42      0.22 o
   6   3   3       71.35       65.13      0.95 o
   7   3   3      118.45      109.90      1.62 o
   8   3   3        0.00        0.30      0.17 o
   9   3   3        0.66        0.88      0.23 o
 -10   4   3        1.86        2.85      0.57 o
  -9   4   3        2.79        2.71      0.30 o
  -8   4   3        3.24        5.06      0.36 o
  -7   4   3        7.89        8.59      0.45 o
  -6   4   3       76.61       73.52      1.18 o
  -5   4   3       31.52       28.24      0.47 o
  -4   4   3        5.07        2.95      0.15 o
  -3   4   3        1.12        0.65      0.09 o
  -2   4   3      117.97      115.16      1.08 o
  -1   4   3      195.80      215.92      1.72 o
   0   4   3      120.97      114.07      0.98 o
   1   4   3     2149.03     2276.41     16.61 o
   2   4   3     1168.46     1133.23      8.37 o
   3   4   3       17.51       19.06      0.39 o
   4   4   3        1.60        1.60      0.17 o
   5   4   3        3.30        3.45      0.21 o
   6   4   3        1.66        1.59      0.21 o
   7   4   3        0.60        0.57      0.21 o
   8   4   3        0.10        0.29      0.17 o
   9   4   3       10.94       11.83      0.55 o
  -9   5   3        5.40        6.45      0.44 o
  -8   5   3        4.36        4.68      0.35 o
  -7   5   3        4.69        3.97      0.29 o
  -6   5   3        8.69        6.92      0.36 o
  -5   5   3       32.58       30.53      0.53 o
  -4   5   3       17.72       16.68      0.36 o
  -3   5   3        6.41        4.66      0.21 o
  -2   5   3        3.54        3.21      0.16 o
  -1   5   3      126.62      121.94      1.16 o
   0   5   3       44.33       46.93      0.55 o
   1   5   3       44.95       53.82      0.61 o
   2   5   3       46.74       44.13      1.23 o
   3   5   3       23.23       24.51      0.40 o
   4   5   3        0.29        0.76      0.11 o
   5   5   3       29.78       28.86      0.68 o
   6   5   3       24.24       25.37      0.83 o
   7   5   3        3.42        4.31      0.34 o
   8   5   3        1.29        1.08      0.41 o
   9   5   3       17.33       23.25      1.43 o
  -9   6   3        3.95        5.28      0.71 o
  -8   6   3        4.39        5.48      0.39 o
  -7   6   3        0.37        0.44      0.17 o
  -6   6   3        0.21        0.17      0.15 o
  -5   6   3      104.91      105.31      1.25 o
  -4   6   3       13.10       12.88      0.35 o
  -3   6   3       28.59       25.52      0.62 o
  -2   6   3       26.33       25.61      0.45 o
  -1   6   3        3.35        3.23      0.17 o
   0   6   3        3.02        3.19      0.17 o
   1   6   3       49.80       51.64      0.70 o
   2   6   3        0.36        0.17      0.12 o
   3   6   3      126.59      119.22      2.11 o
   4   6   3       27.26       27.23      0.52 o
   5   6   3        1.00        0.42      0.14 o
   6   6   3        7.57        7.12      0.39 o
   7   6   3        0.31       -0.19      0.19 o
   8   6   3        0.27        0.04      0.21 o
  -8   7   3        0.06        0.00      0.30 o
  -7   7   3        0.98        1.64      0.29 o
  -6   7   3        5.35        5.71      0.37 o
  -5   7   3        4.72        5.39      0.30 o
  -4   7   3       56.70       55.16      0.82 o
  -3   7   3        8.22        8.71      0.34 o
  -2   7   3       66.63       63.81      0.96 o
  -1   7   3       10.69       10.82      0.37 o
   0   7   3        0.00        0.11      0.13 o
   1   7   3        7.87        7.48      0.30 o
   2   7   3       34.91       33.78      0.58 o
   3   7   3        0.04        0.30      0.15 o
   4   7   3       11.37       12.77      0.40 o
   5   7   3        0.00        0.23      0.17 o
   6   7   3        0.27        0.25      0.19 o
   7   7   3        4.73        3.98      0.49 o
  -7   8   3        1.69        1.28      0.57 o
  -6   8   3        4.41        4.73      0.46 o
  -5   8   3        8.65        8.81      0.44 o
  -4   8   3        8.21        8.82      0.38 o
  -3   8   3        0.54        0.57      0.19 o
  -2   8   3        0.45        0.30      0.16 o
  -1   8   3        2.42        2.70      0.26 o
   0   8   3       59.95       57.71      0.93 o
   1   8   3       14.39       13.73      0.49 o
   2   8   3       58.56       59.10      1.26 o
   3   8   3        4.29        5.19      0.36 o
   4   8   3        0.22        0.22      0.22 o
   5   8   3        3.44        4.46      0.55 o
   6   8   3        0.11        0.71      0.30 o
  -5   9   3        0.58        1.01      0.24 o
  -4   9   3       17.40       18.74      0.57 o
  -3   9   3        0.50        0.40      0.19 o
  -2   9   3        0.11        0.12      0.16 o
  -1   9   3        4.49        5.27      0.32 o
   0   9   3        6.25        7.47      0.37 o
   1   9   3       36.67       35.13      0.84 o
   2   9   3        0.69        0.93      0.21 o
   3   9   3        0.48        1.15      0.27 o
   4   9   3        2.40        3.21      0.39 o
  -3  10   3        7.91        9.19      0.45 o
  -2  10   3        1.52        2.03      0.26 o
  -1  10   3        0.00        0.11      0.27 o
   0  10   3       16.19       17.15      0.61 o
   1  10   3        6.82        7.22      0.49 o
   2  10   3        1.80        2.04      0.40 o
   3  10   3        0.11        0.00      0.43 o
 -10   0   4        0.09        0.38      0.25 o
  -8   0   4      327.33      319.40      4.42 o
  -6   0   4      168.00      152.08      2.42 o
  -4   0   4      894.61     1128.72     11.77 o
  -2   0   4     1441.93     1521.68     15.69 o
   0   0   4      521.90      512.20      5.39 o
   2   0   4      827.19      872.89      9.09 o
   4   0   4      100.11      108.34      1.37 o
   6   0   4        5.78        6.09      0.33 o
   8   0   4       28.84       28.31      1.28 o
 -10   1   4        0.54        1.24      0.24 o
  -9   1   4        1.03        1.04      0.17 o
  -8   1   4       25.39       23.08      0.57 o
  -7   1   4        8.57        7.64      0.30 o
  -6   1   4       59.56       52.40      0.78 o
  -5   1   4        9.36       11.76      0.22 o
  -4   1   4       61.25       76.82      0.71 o
  -3   1   4     1225.35     1351.07      9.90 o
  -2   1   4      924.99      962.75      7.07 o
  -1   1   4      336.74      336.14      2.53 o
   0   1   4     1139.08     1190.43      8.74 o
   1   1   4        9.70        7.39      0.17 o
   2   1   4        2.09        2.94      0.09 o
   3   1   4      100.22      107.48      0.92 o
   4   1   4      297.51      301.15      2.38 o
   5   1   4      155.93      161.49      1.63 o
   6   1   4        6.53        7.04      0.25 o
   7   1   4       10.66        9.80      0.38 o
   8   1   4       48.76       43.44      0.94 o
   9   1   4        0.29        0.39      0.21 o
  10   1   4        0.01       -0.14      0.43 o
 -10   2   4        1.45        1.67      0.27 o
  -9   2   4        9.81       10.47      0.51 o
  -8   2   4      101.36       92.84      1.30 o
  -7   2   4      126.60      119.49      1.45 o
  -6   2   4        0.26        0.27      0.12 o
  -5   2   4        1.64        4.56      0.17 o
  -4   2   4       81.71       94.14      0.85 o
  -3   2   4      214.42      239.08      1.88 o
  -2   2   4      315.40      299.02      2.45 o
  -1   2   4      320.48      327.96      2.66 o
   0   2   4     1337.62     1357.07      9.93 o
   1   2   4       82.60       80.34      1.37 o
   2   2   4     1194.18     1291.82      9.48 o
   3   2   4        8.34        2.89      0.11 o
   4   2   4       59.79       55.98      0.59 o
   5   2   4        8.78        8.75      0.26 o
   6   2   4        8.98        8.74      0.30 o
   7   2   4        0.68        0.68      0.19 o
   8   2   4        0.37        0.46      0.19 o
   9   2   4        0.37        0.40      0.23 o
 -10   3   4        8.26        9.52      0.50 o
  -9   3   4       15.08       17.59      0.60 o
  -8   3   4       19.61       20.19      1.05 o
  -7   3   4       77.68       76.59      1.25 o
  -6   3   4       67.20       65.60      1.07 o
  -5   3   4      130.31      131.02      1.23 o
  -4   3   4       24.37       23.30      0.32 o
  -3   3   4      307.76      332.33      2.57 o
  -2   3   4       83.28       71.66      0.72 o
  -1   3   4       25.26       22.14      0.33 o
   0   3   4       15.35       18.28      0.23 o
   1   3   4      693.79      740.00      5.50 o
   2   3   4      102.10      101.42      0.96 o
   3   3   4       47.90       41.12      0.47 o
   4   3   4        1.10        1.87      0.11 o
   5   3   4       20.12       19.21      0.43 o
   6   3   4      120.98      114.39      1.45 o
   7   3   4        0.04       -0.14      0.14 o
   8   3   4        5.65        6.80      0.41 o
   9   3   4        1.42        1.08      0.24 o
  -9   4   4       11.16       13.08      0.53 o
  -8   4   4        6.42        5.53      0.37 o
  -7   4   4        0.05       -0.03      0.16 o
  -6   4   4        1.07        1.28      0.21 o
  -5   4   4       34.11       33.27      0.51 o
  -4   4   4        0.96        1.03      0.12 o
  -3   4   4       60.43       63.51      0.76 o
  -2   4   4        6.51       10.62      0.19 o
  -1   4   4      263.86      271.92      2.14 o
   0   4   4        1.23        2.89      0.12 o
   1   4   4      290.36      278.69      2.19 o
   2   4   4      791.29      871.35      6.50 o
   3   4   4       20.71       20.96      0.51 o
   4   4   4        1.94        2.37      0.14 o
   5   4   4        3.07        2.28      0.21 o
   6   4   4       15.63       18.28      0.57 o
   7   4   4        0.16        0.05      0.16 o
   8   4   4        4.92        5.33      0.41 o
   9   4   4        8.95        9.84      0.71 o
  -9   5   4        7.38        8.40      0.66 o
  -8   5   4        0.33        1.33      0.21 o
  -7   5   4        7.46        6.47      0.37 o
  -6   5   4       35.51       34.68      0.76 o
  -5   5   4       44.28       40.04      0.62 o
  -4   5   4       20.70       16.16      0.41 o
  -3   5   4      262.32      262.88      4.95 o
  -2   5   4       79.74       92.18      1.47 o
  -1   5   4        9.02        9.82      0.31 o
   0   5   4        3.00        2.87      0.14 o
   1   5   4       16.32       18.23      0.29 o
   2   5   4        7.97        7.51      0.23 o
   3   5   4       74.71       73.70      1.01 o
   4   5   4       87.36       85.35      1.13 o
   5   5   4        2.41        2.54      0.23 o
   6   5   4        0.10        0.33      0.17 o
   7   5   4        0.27        0.32      0.19 o
   8   5   4        3.71        3.93      0.33 o
  -8   6   4        0.00       -0.05      0.19 o
  -7   6   4        0.02        0.05      0.19 o
  -6   6   4        4.94        5.02      0.36 o
  -5   6   4       88.45       91.21      1.14 o
  -4   6   4        6.77        5.93      0.25 o
  -3   6   4        4.20        4.19      0.27 o
  -2   6   4        6.60        6.59      0.24 o
  -1   6   4        1.06        1.12      0.27 o
   0   6   4        1.78        2.11      0.19 o
   1   6   4       86.93       87.93      1.16 o
   2   6   4      568.12      578.24      5.69 o
   3   6   4      436.99      426.15      3.93 o
   4   6   4        0.28        0.24      0.12 o
   5   6   4        0.00        0.11      0.14 o
   6   6   4        6.22        7.21      0.39 o
   7   6   4        0.01        0.43      0.21 o
   8   6   4        0.00       -0.18      0.21 o
  -8   7   4        0.63        0.98      0.64 o
  -7   7   4        6.37        6.16      0.45 o
  -6   7   4        8.82       10.24      0.46 o
  -5   7   4        0.12        0.27      0.12 o
  -4   7   4        3.47        2.82      0.21 o
  -3   7   4       68.50       71.48      1.06 o
  -2   7   4       17.94       17.39      0.45 o
  -1   7   4        1.77        1.91      0.19 o
   0   7   4       12.66       11.15      0.37 o
   1   7   4       61.82       62.47      1.09 o
   2   7   4        8.21        7.52      0.37 o
   3   7   4       28.36       22.39      0.60 o
   4   7   4       16.29       16.46      0.46 o
   5   7   4        0.07        0.76      0.25 o
   6   7   4        9.18        9.05      0.44 o
   7   7   4        0.09        0.36      0.25 o
  -7   8   4       11.65       12.84      1.14 o
  -6   8   4        8.09        8.07      0.52 o
  -5   8   4        1.80        2.45      0.43 o
  -4   8   4       24.43       23.68      0.61 o
  -3   8   4       10.72       10.26      0.38 o
  -2   8   4        7.82        8.11      0.38 o
  -1   8   4       11.55       11.53      0.38 o
   0   8   4        4.52        4.43      0.33 o
   1   8   4       10.35       10.43      0.43 o
   2   8   4       15.41       15.24      0.55 o
   3   8   4       21.06       18.99      0.72 o
   4   8   4        7.82        7.64      0.43 o
   5   8   4        9.54       11.84      1.28 o
   6   8   4        0.18        1.00      0.43 o
  -5   9   4        0.72        0.82      0.31 o
  -4   9   4        1.24        1.29      0.22 o
  -3   9   4       11.22       11.66      0.64 o
  -2   9   4        1.14        1.68      0.24 o
  -1   9   4        5.79        4.71      0.36 o
   0   9   4       36.58       36.55      0.86 o
   1   9   4        1.77        1.65      0.26 o
   2   9   4        4.46        5.49      0.37 o
   3   9   4        1.33        1.72      0.29 o
   4   9   4        0.48        0.68      0.24 o
  -3  10   4        0.31        0.00      0.50 o
  -2  10   4        1.81        2.06      0.35 o
  -1  10   4        4.11        5.63      0.43 o
   0  10   4       10.96       11.01      0.53 o
   1  10   4        0.05       -0.07      0.30 o
  -9   0   5       10.93       11.68      0.67 o
  -7   0   5      198.33      168.18      2.50 o
  -5   0   5       36.25       37.19      0.62 o
  -3   0   5      502.78      585.51      6.21 o
  -1   0   5     1074.44     1096.20     11.36 o
   1   0   5      645.26      620.79      6.51 o
   3   0   5      861.67      925.73      9.70 o
   5   0   5        0.20       -0.07      0.12 o
   7   0   5       66.33       68.04      1.66 o
   9   0   5        4.75        3.75      0.55 o
 -10   1   5        7.06        8.43      0.39 o
  -9   1   5        4.59        5.79      0.32 o
  -8   1   5        0.31        0.33      0.13 o
  -7   1   5      190.26      189.48      1.96 o
  -6   1   5        0.09        0.00      0.12 o
  -5   1   5      113.01      128.00      1.67 o
  -4   1   5      146.10      177.91      1.45 o
  -3   1   5        0.70        0.11      0.10 o
  -2   1   5       30.00       27.55      0.30 o
  -1   1   5       37.25       46.03      0.44 o
   0   1   5        1.22        1.57      0.10 o
   1   1   5      294.02      282.75      2.33 o
   2   1   5        3.92        3.53      0.14 o
   3   1   5       29.11       25.66      0.32 o
   4   1   5       24.76       27.33      0.45 o
   5   1   5        2.15        1.69      0.17 o
   6   1   5       16.23       16.22      0.42 o
   7   1   5      112.03      108.29      1.64 o
   8   1   5        1.19        1.29      0.26 o
   9   1   5        3.47        4.46      0.51 o
 -10   2   5        6.60        6.24      0.41 o
  -9   2   5        0.69        0.40      0.17 o
  -8   2   5       12.19       14.06      0.45 o
  -7   2   5      265.70      251.49      2.73 o
  -6   2   5        1.71        1.61      0.19 o
  -5   2   5       44.77       40.88      0.58 o
  -4   2   5       12.87       11.39      0.28 o
  -3   2   5      318.74      346.40      2.67 o
  -2   2   5      315.91      341.14      2.81 o
  -1   2   5       24.74       28.97      0.36 o
   0   2   5      121.22      125.08      1.04 o
   1   2   5        0.12        0.14      0.06 o
   2   2   5        3.74        2.24      0.11 o
   3   2   5      229.46      254.21      2.03 o
   4   2   5        1.41        2.02      0.13 o
   5   2   5        2.64        2.76      0.19 o
   6   2   5       14.94       15.53      0.51 o
   7   2   5        0.48        0.61      0.17 o
   8   2   5        8.82        9.45      0.44 o
   9   2   5        3.61        4.65      0.47 o
 -10   3   5        0.90        1.37      0.24 o
  -9   3   5        0.82        0.43      0.19 o
  -8   3   5       14.66       14.70      0.51 o
  -7   3   5        8.94        7.76      0.36 o
  -6   3   5       57.77       55.85      0.98 o
  -5   3   5        0.08        0.02      0.08 o
  -4   3   5        1.65        1.43      0.16 o
  -3   3   5       10.16       13.46      0.26 o
  -2   3   5      901.10      953.12      7.54 o
  -1   3   5      230.39      257.29      2.18 o
   0   3   5      226.72      257.26      2.03 o
   1   3   5       28.90       28.90      0.56 o
   2   3   5       87.39       88.39      0.89 o
   3   3   5        4.58        3.74      0.16 o
   4   3   5        0.46        0.20      0.10 o
   5   3   5        1.70        1.83      0.20 o
   6   3   5        5.60        4.98      0.28 o
   7   3   5       15.82       17.33      0.50 o
   8   3   5        5.02        4.59      0.41 o
   9   3   5        2.95        3.14      0.71 o
  -9   4   5        0.84        0.91      0.26 o
  -8   4   5        7.98        9.70      0.47 o
  -7   4   5       45.57       42.24      0.89 o
  -6   4   5       57.67       55.54      1.17 o
  -5   4   5        4.97        4.53      0.21 o
  -4   4   5        2.29        1.97      0.15 o
  -3   4   5       24.25       20.30      0.37 o
  -2   4   5        0.70        1.29      0.22 o
  -1   4   5       35.77       32.40      0.42 o
   0   4   5        0.04        0.07      0.06 o
   1   4   5        0.41        1.44      0.16 o
   2   4   5      133.34      133.11      1.36 o
   3   4   5      174.70      178.71      2.31 o
   4   4   5       47.33       40.82      0.62 o
   5   4   5       22.20       22.01      0.57 o
   6   4   5        9.52        7.62      0.41 o
   7   4   5        7.12        6.47      0.49 o
   8   4   5        1.17        2.00      0.29 o
  -9   5   5        9.19        9.96      0.50 o
  -8   5   5        1.29        1.76      0.29 o
  -7   5   5        7.97        8.06      0.43 o
  -6   5   5        5.48        6.09      0.33 o
  -5   5   5      173.61      180.60      1.87 o
  -4   5   5       12.39       12.28      0.34 o
  -3   5   5        6.93        6.79      0.23 o
  -2   5   5      308.72      320.51      2.98 o
  -1   5   5       44.66       44.10      0.62 o
   0   5   5        0.17        0.08      0.13 o
   1   5   5        4.34        5.04      0.19 o
   2   5   5        0.04        0.14      0.11 o
   3   5   5      230.39      222.04      2.18 o
   4   5   5        1.66        1.53      0.19 o
   5   5   5       12.95        9.96      0.68 o
   6   5   5        0.43        0.27      0.17 o
   7   5   5       21.00       20.43      0.75 o
   8   5   5        1.73        2.35      0.30 o
  -8   6   5       18.68       22.79      0.89 o
  -7   6   5        8.12        7.25      0.43 o
  -6   6   5       32.91       31.89      0.80 o
  -5   6   5        0.00        0.04      0.13 o
  -4   6   5       13.91       12.78      0.35 o
  -3   6   5        0.63        1.11      0.15 o
  -2   6   5       51.37       50.28      0.73 o
  -1   6   5        4.41        4.12      0.24 o
   0   6   5        7.08        6.85      0.26 o
   1   6   5       42.45       40.18      0.95 o
   2   6   5      273.47      253.52      3.08 o
   3   6   5        4.25        2.70      0.24 o
   4   6   5        8.73        8.03      0.29 o
   5   6   5        0.43        0.47      0.17 o
   6   6   5        2.85        3.40      0.30 o
   7   6   5        2.95        2.66      0.30 o
  -8   7   5        0.61        0.00      0.43 o
  -7   7   5        1.53        2.25      0.29 o
  -6   7   5        4.27        4.00      0.32 o
  -5   7   5        2.25        2.31      0.23 o
  -4   7   5       29.59       29.58      0.55 o
  -3   7   5       25.42       26.82      0.57 o
  -2   7   5       24.51       24.24      0.56 o
  -1   7   5        1.24        1.34      0.19 o
   0   7   5        9.49        9.47      0.41 o
   1   7   5       67.56       68.85      1.18 o
   2   7   5       46.48       41.98      0.86 o
   3   7   5        9.19        9.27      0.43 o
   4   7   5       14.22       12.44      1.37 o
   5   7   5        6.85        4.32      0.50 o
   6   7   5        2.81        4.14      0.41 o
   7   7   5        0.06        0.78      0.50 o
  -7   8   5        7.30        7.28      0.86 o
  -6   8   5        1.70        1.47      0.33 o
  -5   8   5       26.87       27.83      0.75 o
  -4   8   5        9.08       10.66      0.42 o
  -3   8   5        8.72        8.84      0.38 o
  -2   8   5        0.35        0.18      0.14 o
  -1   8   5       19.31       18.21      0.57 o
   0   8   5        8.62       10.47      0.43 o
   1   8   5       35.07       34.53      0.80 o
   2   8   5       12.68       11.38      0.46 o
   3   8   5       35.15       33.04      0.82 o
   4   8   5       60.11       55.94      1.12 o
   5   8   5        2.53        2.82      0.45 o
  -5   9   5        0.42        0.82      0.34 o
  -4   9   5        5.12        4.80      0.34 o
  -3   9   5        3.71        4.20      0.32 o
  -2   9   5       19.08       19.74      0.97 o
  -1   9   5        6.54        6.97      0.62 o
   0   9   5        1.10        0.80      0.23 o
   1   9   5        6.17        5.48      0.41 o
   2   9   5        0.46        0.24      0.27 o
   3   9   5        1.34        1.64      0.29 o
   4   9   5        4.09        3.50      0.41 o
  -2  10   5        1.22        1.14      0.43 o
  -1  10   5        3.15        3.14      0.71 o
   0  10   5        0.09       -0.43      0.43 o
   1  10   5        2.19        2.14      0.57 o
 -10   0   6        0.44        0.94      0.34 o
  -8   0   6       56.29       56.00      1.18 o
  -6   0   6       32.05       28.14      0.86 o
  -4   0   6       44.42       56.96      0.82 o
  -2   0   6       73.30       77.46      0.99 o
   0   0   6     1036.33     1121.85     11.66 o
   2   0   6      111.45      130.25      1.87 o
   4   0   6       35.86       41.84      0.84 o
   6   0   6        1.19        1.62      0.30 o
   8   0   6        0.48        0.07      0.30 o
 -10   1   6        0.81        1.01      0.24 o
  -9   1   6        1.61        1.66      0.28 o
  -8   1   6        4.10        2.33      0.21 o
  -7   1   6        5.31        5.32      0.26 o
  -6   1   6      225.34      231.27      2.26 o
  -5   1   6      102.19      102.34      1.01 o
  -4   1   6      286.13      311.63      2.45 o
  -3   1   6       81.77       85.53      0.77 o
  -2   1   6      617.27      679.94      5.06 o
  -1   1   6        0.41        0.39      0.08 o
   0   1   6      111.05       88.34      0.78 o
   1   1   6      459.08      514.16      4.17 o
   2   1   6      150.63      168.16      1.50 o
   3   1   6        7.49        9.54      0.22 o
   4   1   6       19.21       17.75      0.33 o
   5   1   6        2.81        2.70      0.20 o
   6   1   6       21.21       21.46      0.57 o
   7   1   6        1.08        1.36      0.35 o
   8   1   6       42.17       43.63      0.98 o
   9   1   6        3.45        3.58      0.36 o
 -10   2   6        7.94        8.81      0.48 o
  -9   2   6        2.62        3.05      0.29 o
  -8   2   6        2.52        2.45      0.29 o
  -7   2   6       19.19       15.73      0.43 o
  -6   2   6       36.19       28.17      0.56 o
  -5   2   6       23.44       22.15      0.62 o
  -4   2   6       35.70       36.55      0.51 o
  -3   2   6       82.75      100.33      0.90 o
  -2   2   6       87.98      101.46      0.97 o
  -1   2   6      270.80      320.30      2.46 o
   0   2   6       40.20       34.89      0.42 o
   1   2   6       18.98       24.89      0.35 o
   2   2   6        2.03        7.10      0.22 o
   3   2   6       39.37       41.35      0.80 o
   4   2   6      152.32      164.75      1.55 o
   5   2   6       18.15       15.04      0.39 o
   6   2   6        1.02        0.92      0.19 o
   7   2   6        1.52        1.40      0.24 o
   8   2   6       15.91       15.55      0.57 o
   9   2   6        0.29        1.28      0.57 o
 -10   3   6        4.47        4.28      0.86 o
  -9   3   6        1.95        1.77      0.29 o
  -8   3   6        1.18        1.07      0.23 o
  -7   3   6        1.65        0.89      0.19 o
  -6   3   6      140.64      138.26      1.87 o
  -5   3   6      153.94      149.07      1.51 o
  -4   3   6      137.10      139.92      1.32 o
  -3   3   6      116.04      130.99      1.23 o
  -2   3   6      183.63      195.86      1.72 o
  -1   3   6        5.51        9.06      0.20 o
   0   3   6        1.20        0.28      0.06 o
   1   3   6       58.89       58.13      0.74 o
   2   3   6       23.70       21.29      0.46 o
   3   3   6       36.73       34.92      0.49 o
   4   3   6       44.27       40.46      0.66 o
   5   3   6       96.31       94.62      1.25 o
   6   3   6        1.51        1.26      0.19 o
   7   3   6        0.09        0.19      0.19 o
   8   3   6       16.27       16.93      0.74 o
  -9   4   6       19.56       19.24      0.64 o
  -8   4   6        1.74        1.55      0.27 o
  -7   4   6        0.19       -0.04      0.16 o
  -6   4   6      194.25      190.02      2.86 o
  -5   4   6       14.56       14.23      0.41 o
  -4   4   6        0.39        0.82      0.12 o
  -3   4   6        0.03       -0.06      0.10 o
  -2   4   6       20.79       21.92      0.44 o
  -1   4   6      152.37      156.34      1.85 o
   0   4   6        6.47        7.20      0.40 o
   1   4   6        2.40        2.54      0.13 o
   2   4   6       99.25      105.73      1.07 o
   3   4   6       29.12       26.45      0.43 o
   4   4   6       31.33       28.68      0.50 o
   5   4   6        0.32        0.21      0.14 o
   6   4   6        1.69        2.53      0.33 o
   7   4   6       18.26       16.94      0.59 o
   8   4   6        0.10       -0.18      0.21 o
  -9   5   6        0.31        0.43      0.25 o
  -8   5   6        4.88        5.29      0.37 o
  -7   5   6        3.36        3.73      0.32 o
  -6   5   6       38.38       37.44      1.09 o
  -5   5   6       49.65       49.74      0.88 o
  -4   5   6       95.79       97.45      1.38 o
  -3   5   6       12.56       14.25      0.35 o
  -2   5   6        6.25        5.99      0.23 o
  -1   5   6       29.97       28.75      0.47 o
   0   5   6        0.97        1.38      0.14 o
   1   5   6       11.68       11.29      0.30 o
   2   5   6      391.18      386.04      3.93 o
   3   5   6       25.45       21.94      0.57 o
   4   5   6        4.15        3.76      0.22 o
   5   5   6        4.33        5.44      0.37 o
   6   5   6        2.58        2.86      0.29 o
   7   5   6        0.50        0.46      0.21 o
   8   5   6        5.99        7.42      0.86 o
  -8   6   6        6.78        7.24      0.44 o
  -7   6   6       15.12       16.32      0.57 o
  -6   6   6       80.31       81.35      1.37 o
  -5   6   6        0.25        0.45      0.16 o
  -4   6   6        0.07        0.07      0.12 o
  -3   6   6        4.62        4.40      0.23 o
  -2   6   6        3.85        3.93      0.22 o
  -1   6   6       11.58        9.58      0.47 o
   0   6   6        3.45        4.00      0.29 o
   1   6   6       33.74       31.62      0.69 o
   2   6   6        2.17        2.28      0.23 o
   3   6   6       61.43       58.76      0.93 o
   4   6   6        0.07        0.09      0.15 o
   5   6   6        2.74        3.84      0.54 o
   6   6   6        9.78       11.16      0.48 o
   7   6   6        4.79        6.26      0.43 o
  -7   7   6        2.44        3.47      0.33 o
  -6   7   6       19.41       19.35      0.64 o
  -5   7   6       68.92       68.56      0.99 o
  -4   7   6       31.55       31.65      0.60 o
  -3   7   6       25.06       24.30      0.51 o
  -2   7   6        1.51        1.47      0.21 o
  -1   7   6       19.53       19.09      0.57 o
   0   7   6        6.69        7.22      0.36 o
   1   7   6       13.96       12.84      0.46 o
   2   7   6        4.28        4.15      0.32 o
   3   7   6       54.35       51.09      1.02 o
   4   7   6       42.00       40.34      0.89 o
   5   7   6        1.04        1.71      0.57 o
   6   7   6        0.12       -0.14      0.30 o
  -6   8   6        0.00        0.05      0.25 o
  -5   8   6        0.51        0.71      0.23 o
  -4   8   6       33.47       33.02      0.71 o
  -3   8   6       10.63       11.54      0.50 o
  -2   8   6        4.88        5.20      0.36 o
  -1   8   6        1.52        1.86      0.37 o
   0   8   6        5.83        5.90      0.36 o
   1   8   6       10.13        8.63      0.43 o
   2   8   6        8.90        9.26      0.43 o
   3   8   6       84.00       77.80      1.37 o
   4   8   6       19.78       18.93      0.64 o
   5   8   6        0.74        0.64      0.30 o
  -5   9   6        2.84        2.50      0.40 o
  -4   9   6        2.85        3.25      0.34 o
  -3   9   6        2.37        2.86      0.31 o
  -2   9   6       12.77       13.54      0.55 o
  -1   9   6        9.83       10.10      0.50 o
   0   9   6        3.01        3.02      0.30 o
   1   9   6        1.58        1.96      0.29 o
   2   9   6        0.19        0.57      0.23 o
   3   9   6        7.55        7.20      0.44 o
   0  10   6        8.05        8.13      1.00 o
  -9   0   7        3.26        3.54      0.45 o
  -7   0   7      125.90      124.24      4.61 o
  -5   0   7       10.10       10.29      0.32 o
  -3   0   7       49.88       41.94      0.68 o
  -1   0   7        1.45        2.74      0.15 o
   1   0   7       61.66       64.71      0.86 o
   3   0   7      134.68      151.63      2.20 o
   5   0   7       21.42       20.63      0.81 o
   7   0   7        0.13        0.50      0.30 o
 -10   1   7        0.85        0.79      0.27 o
  -9   1   7        0.37       -0.02      0.14 o
  -8   1   7        9.51        8.67      0.38 o
  -7   1   7        8.47        6.34      0.31 o
  -6   1   7       12.70        9.09      0.32 o
  -5   1   7       42.50       42.84      0.64 o
  -4   1   7        4.81        7.27      0.26 o
  -3   1   7      112.13      129.99      1.11 o
  -2   1   7       99.07      100.66      0.88 o
  -1   1   7     1297.91     1412.48     10.36 o
   0   1   7      168.05      186.99      1.51 o
   1   1   7        2.66        3.73      0.17 o
   2   1   7       88.07       92.84      0.92 o
   3   1   7        0.18        0.53      0.09 o
   4   1   7        1.10        1.17      0.14 o
   5   1   7       16.10       12.94      0.43 o
   6   1   7        2.23        2.05      0.26 o
   7   1   7        0.05        0.07      0.21 o
   8   1   7        8.92        9.12      0.48 o
   9   1   7        5.37        4.99      0.86 o
 -10   2   7        3.55        3.84      0.36 o
  -9   2   7        6.57        6.85      0.41 o
  -8   2   7        0.43        0.36      0.19 o
  -7   2   7      107.90      104.01      1.38 o
  -6   2   7        1.63        0.60      0.14 o
  -5   2   7       12.44       11.13      0.26 o
  -4   2   7       28.03       29.59      0.60 o
  -3   2   7       33.66       40.88      0.49 o
  -2   2   7        1.92        2.73      0.12 o
  -1   2   7      179.37      188.13      1.52 o
   0   2   7       31.67       34.05      0.44 o
   1   2   7      221.90      222.10      2.09 o
   2   2   7       61.74       62.21      0.69 o
   3   2   7      368.59      389.24      3.28 o
   4   2   7       40.50       38.92      0.55 o
   5   2   7       20.55       18.81      0.55 o
   6   2   7        0.00       -0.04      0.14 o
   7   2   7        7.61        9.61      0.46 o
   8   2   7        0.19        0.05      0.19 o
 -10   3   7        3.07        4.14      0.71 o
  -9   3   7        6.43        6.90      0.41 o
  -8   3   7        5.26        3.97      0.32 o
  -7   3   7        0.39        0.20      0.17 o
  -6   3   7        2.19        1.91      0.23 o
  -5   3   7        3.49        4.57      0.20 o
  -4   3   7       50.17       48.58      0.62 o
  -3   3   7        5.67        4.51      0.16 o
  -2   3   7       51.65       56.92      0.65 o
  -1   3   7      655.40      669.20      5.39 o
   0   3   7       99.69      105.65      1.14 o
   1   3   7       49.25       52.05      1.11 o
   2   3   7        2.47        1.49      0.13 o
   3   3   7      130.90      118.99      1.20 o
   4   3   7       48.93       46.99      0.81 o
   5   3   7        4.25        4.81      0.26 o
   6   3   7        1.29        0.89      0.21 o
   7   3   7        2.40        3.01      0.30 o
   8   3   7        0.00        0.52      0.28 o
  -9   4   7        1.14        1.80      0.29 o
  -8   4   7       18.05       19.06      0.60 o
  -7   4   7       59.03       55.71      1.07 o
  -6   4   7        5.39        5.52      0.33 o
  -5   4   7       89.00       86.34      1.05 o
  -4   4   7       78.33       80.08      0.96 o
  -3   4   7       62.85       58.63      0.75 o
  -2   4   7       72.31       74.96      0.81 o
  -1   4   7        0.15        0.22      0.09 o
   0   4   7       45.68       46.63      0.63 o
   1   4   7       15.80       17.41      0.38 o
   2   4   7        0.16        0.00      0.11 o
   3   4   7       31.92       27.82      0.51 o
   4   4   7      135.66      132.96      1.36 o
   5   4   7        1.93        2.46      0.23 o
   6   4   7        9.30        9.54      0.43 o
   7   4   7        0.48        1.28      0.34 o
   8   4   7        2.10        3.14      0.71 o
  -8   5   7        0.23        0.11      0.21 o
  -7   5   7        0.10        0.19      0.17 o
  -6   5   7        1.68        1.16      0.23 o
  -5   5   7      130.11      131.34      1.48 o
  -4   5   7        8.46        7.81      0.28 o
  -3   5   7        7.90        7.77      0.26 o
  -2   5   7      209.52      208.11      2.07 o
  -1   5   7        2.74        2.21      0.19 o
   0   5   7        9.16        8.69      0.30 o
   1   5   7       33.77       31.67      0.52 o
   2   5   7       30.59       27.78      0.54 o
   3   5   7       25.68       27.08      0.57 o
   4   5   7       14.10       16.73      0.50 o
   5   5   7        1.16        1.07      0.21 o
   6   5   7        8.02        7.22      0.41 o
   7   5   7        2.71        3.12      0.37 o
  -8   6   7        0.02        0.00      0.21 o
  -7   6   7       16.71       16.04      0.57 o
  -6   6   7        1.39        1.81      0.29 o
  -5   6   7       51.54       49.83      0.78 o
  -4   6   7       48.36       42.86      0.70 o
  -3   6   7       47.84       47.08      0.72 o
  -2   6   7        1.60        2.21      0.20 o
  -1   6   7        6.67        5.83      0.26 o
   0   6   7        0.01       -0.14      0.14 o
   1   6   7       62.33       65.10      1.14 o
   2   6   7       20.65       17.80      0.53 o
   3   6   7        0.73        0.22      0.14 o
   4   6   7       12.23       11.52      0.39 o
   5   6   7        0.03        0.04      0.26 o
   6   6   7        7.27        8.67      0.52 o
   7   6   7        0.15        0.71      0.34 o
  -7   7   7        4.16        4.65      0.39 o
  -6   7   7       20.51       20.79      0.64 o
  -5   7   7       13.18       13.60      0.40 o
  -4   7   7        4.98        5.08      0.29 o
  -3   7   7        0.33        0.77      0.17 o
  -2   7   7       66.15       62.84      1.73 o
  -1   7   7        3.46        3.81      0.29 o
   0   7   7       17.84       16.57      0.53 o
   1   7   7        0.37        0.36      0.19 o
   2   7   7       15.69       14.28      0.60 o
   3   7   7       30.62       27.00      0.71 o
   4   7   7        0.54        1.04      0.21 o
   5   7   7        0.03        0.14      0.43 o
  -6   8   7        1.92        1.28      0.57 o
  -5   8   7        2.65        2.66      0.35 o
  -4   8   7        7.98        7.93      0.43 o
  -3   8   7        0.02       -0.13      0.17 o
  -2   8   7        0.00        0.09      0.17 o
  -1   8   7        1.17        1.42      0.23 o
   0   8   7        7.66        8.06      0.62 o
   1   8   7        1.51        1.89      0.32 o
   2   8   7        5.86        5.39      0.39 o
   3   8   7       10.64        8.23      0.44 o
   4   8   7        3.22        2.78      0.31 o
  -4   9   7        3.06        3.35      0.50 o
  -3   9   7       41.08       42.66      1.00 o
  -2   9   7       12.70       11.96      0.53 o
  -1   9   7        0.00        0.16      0.19 o
   0   9   7        0.02        0.14      0.29 o
   1   9   7        2.06        2.43      0.32 o
   2   9   7        2.84        2.36      0.32 o
   3   9   7        0.42        1.00      0.43 o
 -10   0   8        0.18        0.55      0.34 o
  -8   0   8       12.39       10.35      0.86 o
  -6   0   8      133.84      130.89      3.00 o
  -4   0   8        5.81        7.52      0.48 o
  -2   0   8        5.45        6.21      0.23 o
   0   0   8       59.57       45.87      0.86 o
   2   0   8       64.60       55.18      1.26 o
   4   0   8      417.18      443.15     13.48 o
   6   0   8       26.86       26.75      1.01 o
   8   0   8        3.76        4.41      0.71 o
 -10   1   8        0.23        0.45      0.34 o
  -9   1   8        7.66        6.71      0.41 o
  -8   1   8       21.71       18.43      0.57 o
  -7   1   8       49.80       40.40      0.73 o
  -6   1   8       42.94       45.08      0.75 o
  -5   1   8        6.88        8.08      0.23 o
  -4   1   8      335.79      332.89      2.83 o
  -3   1   8        1.10        0.89      0.11 o
  -2   1   8        0.23        1.29      0.09 o
  -1   1   8       52.51       54.95      0.56 o
   0   1   8      674.34      730.92      6.34 o
   1   1   8      172.35      187.76      1.68 o
   2   1   8       27.52       26.82      0.52 o
   3   1   8        4.90        4.48      0.22 o
   4   1   8       79.39       74.38      1.39 o
   5   1   8       29.24       29.65      0.71 o
   6   1   8       20.66       20.41      0.62 o
   7   1   8        0.19        0.50      0.21 o
   8   1   8        0.19        0.00      0.21 o
  -9   2   8        1.25        0.70      0.23 o
  -8   2   8        4.73        3.66      0.30 o
  -7   2   8        0.56        0.64      0.16 o
  -6   2   8      225.59      213.31      2.37 o
  -5   2   8        5.19        4.81      0.20 o
  -4   2   8       82.80       83.22      0.88 o
  -3   2   8       73.51       71.57      0.79 o
  -2   2   8       32.14       28.76      0.40 o
  -1   2   8        1.52        0.70      0.12 o
   0   2   8       50.11       45.33      0.54 o
   1   2   8        7.20        6.44      0.20 o
   2   2   8       57.26       57.65      0.68 o
   3   2   8        4.20        4.86      0.26 o
   4   2   8        2.54        1.79      0.17 o
   5   2   8      107.27      103.34      1.57 o
   6   2   8        0.19        0.43      0.21 o
   7   2   8        1.87        2.60      0.29 o
   8   2   8        2.93        3.98      0.36 o
 -10   3   8        8.72       12.55      1.14 o
  -9   3   8        0.03        0.17      0.19 o
  -8   3   8       10.35       10.77      0.44 o
  -7   3   8        0.82        0.62      0.27 o
  -6   3   8       26.16       22.67      0.94 o
  -5   3   8      133.44      132.55      1.57 o
  -4   3   8       12.80       12.01      0.28 o
  -3   3   8      360.09      363.38      3.08 o
  -2   3   8       81.87       82.52      1.10 o
  -1   3   8       55.54       50.92      1.30 o
   0   3   8       45.42       45.74      0.73 o
   1   3   8       32.68       32.34      0.56 o
   2   3   8       35.02       32.80      0.48 o
   3   3   8      229.22      225.80      2.23 o
   4   3   8        6.00        5.61      0.23 o
   5   3   8        6.58        6.10      0.36 o
   6   3   8        5.20        4.63      0.33 o
   7   3   8        0.94        1.33      0.27 o
   8   3   8        4.79        6.28      0.86 o
  -9   4   8        0.13        0.08      0.19 o
  -8   4   8        0.16        0.44      0.19 o
  -7   4   8        8.93       10.34      0.49 o
  -6   4   8      192.18      192.46      2.51 o
  -5   4   8       41.91       43.41      0.67 o
  -4   4   8        0.65        0.50      0.12 o
  -3   4   8        8.50        6.92      0.23 o
  -2   4   8      177.76      181.30      1.82 o
  -1   4   8        5.51        6.23      0.23 o
   0   4   8       38.94       43.71      0.63 o
   1   4   8       41.10       38.71      0.59 o
   2   4   8      172.19      171.31      1.78 o
   3   4   8       19.51       16.46      0.40 o
   4   4   8        0.44        1.09      0.17 o
   5   4   8       22.33       20.86      0.77 o
   6   4   8        0.36       -0.04      0.21 o
   7   4   8        0.13        0.10      0.36 o
  -8   5   8        2.11        2.72      0.30 o
  -7   5   8        0.17        0.22      0.19 o
  -6   5   8       52.56       51.13      1.53 o
  -5   5   8        0.01       -0.12      0.12 o
  -4   5   8       19.71       17.30      0.41 o
  -3   5   8        0.79        0.69      0.14 o
  -2   5   8       20.30       18.41      0.45 o
  -1   5   8       39.48       40.38      0.73 o
   0   5   8      160.08      158.17      1.84 o
   1   5   8        1.03        1.20      0.16 o
   2   5   8        5.05        4.63      0.30 o
   3   5   8        8.61        9.24      0.35 o
   4   5   8        0.00        0.36      0.16 o
   5   5   8        7.00        6.39      0.55 o
   6   5   8        3.00        4.13      0.50 o
   7   5   8        0.40        1.14      0.57 o
  -8   6   8        1.41        1.00      0.57 o
  -7   6   8        9.18       10.80      0.50 o
  -6   6   8       41.33       40.52      0.93 o
  -5   6   8       76.07       76.79      1.05 o
  -4   6   8       13.25       12.67      0.42 o
  -3   6   8        0.00        0.00      0.14 o
  -2   6   8       56.65       57.28      0.92 o
  -1   6   8       25.09       26.49      0.75 o
   0   6   8        1.20        1.44      0.19 o
   1   6   8       26.34       26.11      0.84 o
   2   6   8        4.33        3.47      0.29 o
   3   6   8        1.14        1.77      0.24 o
   4   6   8        0.67        0.83      0.19 o
   5   6   8        1.09        1.19      0.25 o
   6   6   8        3.88        4.61      1.00 o
  -7   7   8        3.08        2.83      0.45 o
  -6   7   8        0.84        1.38      0.23 o
  -5   7   8        7.03        7.76      0.38 o
  -4   7   8       15.59       16.43      0.50 o
  -3   7   8       19.61       18.65      0.50 o
  -2   7   8       38.33       38.73      1.38 o
  -1   7   8       93.77       92.54      1.48 o
   0   7   8        0.88        1.26      0.23 o
   1   7   8        0.69        0.71      0.21 o
   2   7   8       17.33       15.88      0.57 o
   3   7   8        0.04        0.25      0.21 o
   4   7   8        0.35        0.32      0.21 o
   5   7   8        0.94        1.72      0.40 o
  -5   8   8        4.94        5.93      0.52 o
  -4   8   8       16.07       16.11      0.59 o
  -3   8   8       12.08       11.51      0.50 o
  -2   8   8        1.25        2.08      0.31 o
  -1   8   8        7.55        7.99      0.43 o
   0   8   8        0.32        0.61      0.21 o
   1   8   8        1.27        1.94      0.29 o
   2   8   8        0.04        0.11      0.21 o
   3   8   8        2.43        2.30      0.33 o
   4   8   8        0.03        0.71      0.57 o
  -4   9   8       15.53       17.26      1.28 o
  -3   9   8        1.09        0.57      0.57 o
  -2   9   8        0.49        0.57      0.24 o
  -1   9   8        3.54        4.03      0.37 o
   0   9   8        0.21       -0.11      0.27 o
   1   9   8        1.02        1.65      0.45 o
  -9   0   9        9.92       11.20      0.71 o
  -7   0   9       32.60       23.04      1.00 o
  -5   0   9      350.07      318.71      4.23 o
  -3   0   9      160.64      166.73      4.98 o
  -1   0   9       37.72       34.17      1.19 o
   1   0   9      241.88      249.60      3.65 o
   3   0   9        1.15        0.96      0.21 o
   5   0   9       74.06       71.77      1.71 o
   7   0   9        0.89        1.07      0.50 o
 -10   1   9        3.38        5.14      0.86 o
  -9   1   9        0.91        1.30      0.24 o
  -8   1   9        7.77        5.68      0.37 o
  -7   1   9        5.83        6.69      0.36 o
  -6   1   9        8.46        7.57      0.32 o
  -5   1   9       81.33       76.42      1.21 o
  -4   1   9       87.99       88.87      0.98 o
  -3   1   9      136.38      130.64      1.74 o
  -2   1   9      194.98      187.70      1.82 o
  -1   1   9      237.79      253.51      2.36 o
   0   1   9       46.09       51.88      0.63 o
   1   1   9       43.03       44.25      0.74 o
   2   1   9        6.69        5.96      0.23 o
   3   1   9       50.61       48.68      1.02 o
   4   1   9       69.86       68.74      0.91 o
   5   1   9       25.84       24.45      0.64 o
   6   1   9       29.62       28.57      0.73 o
   7   1   9        5.35        5.27      0.41 o
   8   1   9        0.88        1.28      0.57 o
  -9   2   9        4.37        5.19      0.43 o
  -8   2   9        1.46        1.38      0.23 o
  -7   2   9        6.33        6.66      0.32 o
  -6   2   9       21.33       18.12      0.45 o
  -5   2   9      270.32      267.90      2.38 o
  -4   2   9       66.79       65.72      0.95 o
  -3   2   9        8.52       10.00      0.26 o
  -2   2   9       32.77       27.97      0.49 o
  -1   2   9       45.90       39.78      0.57 o
   0   2   9       12.31        9.80      0.34 o
   1   2   9        0.01        0.00      0.08 o
   2   2   9       60.42       60.04      0.80 o
   3   2   9       49.35       51.03      0.73 o
   4   2   9      124.46      123.35      1.40 o
   5   2   9        1.11        1.75      0.24 o
   6   2   9        1.49        1.59      0.27 o
   7   2   9        3.59        4.04      0.37 o
   8   2   9        0.01       -0.29      0.43 o
  -9   3   9        0.78        1.32      0.26 o
  -8   3   9        2.93        3.73      0.33 o
  -7   3   9        3.02        3.16      0.29 o
  -6   3   9        0.81        0.66      0.17 o
  -5   3   9      155.61      150.66      1.77 o
  -4   3   9       11.75        9.88      0.39 o
  -3   3   9        5.51        6.07      0.23 o
  -2   3   9        0.08        0.00      0.10 o
  -1   3   9      116.31      107.51      1.19 o
   0   3   9        5.51        4.60      0.20 o
   1   3   9       73.09       69.55      0.95 o
   2   3   9       74.07       72.62      0.92 o
   3   3   9        4.44        5.06      0.32 o
   4   3   9       23.57       25.23      0.50 o
   5   3   9        0.90        1.52      0.23 o
   6   3   9        0.30        0.46      0.21 o
   7   3   9        1.46        0.99      0.26 o
  -9   4   9        0.00       -0.07      0.30 o
  -8   4   9        1.03        1.46      0.24 o
  -7   4   9        0.40        0.33      0.17 o
  -6   4   9        3.56        3.82      0.31 o
  -5   4   9       99.03       94.02      1.33 o
  -4   4   9       55.25       53.90      0.76 o
  -3   4   9       51.79       46.86      0.77 o
  -2   4   9        4.74        3.79      0.19 o
  -1   4   9       17.23       14.40      0.35 o
   0   4   9        1.22        0.59      0.12 o
   1   4   9        5.48        5.78      0.24 o
   2   4   9       10.02       10.31      0.32 o
   3   4   9       16.75       16.51      0.42 o
   4   4   9        4.45        3.51      0.26 o
   5   4   9        0.96        1.84      0.29 o
   6   4   9        0.96        0.57      0.25 o
   7   4   9        2.53        2.85      0.71 o
  -8   5   9        0.14        0.64      0.21 o
  -7   5   9        0.25        0.83      0.28 o
  -6   5   9       18.57       17.38      0.81 o
  -5   5   9       37.11       34.74      0.61 o
  -4   5   9       81.22       78.10      1.19 o
  -3   5   9        1.64        1.24      0.19 o
  -2   5   9        0.13        0.34      0.14 o
  -1   5   9      202.85      184.56      2.12 o
   0   5   9       12.20       11.81      0.38 o
   1   5   9       12.55       11.74      0.34 o
   2   5   9       10.13       10.01      0.33 o
   3   5   9        0.90        0.97      0.16 o
   4   5   9       15.80       15.41      0.70 o
   5   5   9        1.18        0.86      0.30 o
   6   5   9        0.50        0.86      0.30 o
  -8   6   9        1.49        1.71      0.57 o
  -7   6   9        1.40        2.23      0.29 o
  -6   6   9        2.48        2.37      0.35 o
  -5   6   9        7.65        7.63      0.38 o
  -4   6   9        0.13        0.38      0.17 o
  -3   6   9        2.32        2.32      0.26 o
  -2   6   9        0.00        0.00      0.13 o
  -1   6   9       15.15       14.72      0.45 o
   0   6   9       11.62        9.70      0.40 o
   1   6   9        1.09        0.78      0.21 o
   2   6   9        4.32        4.49      0.33 o
   3   6   9        4.35        5.14      0.45 o
   4   6   9        2.50        2.27      0.26 o
   5   6   9        3.44        4.88      0.55 o
   6   6   9        1.02        1.00      0.57 o
  -6   7   9        0.17        0.05      0.25 o
  -5   7   9        1.53        1.90      0.24 o
  -4   7   9       30.89       30.46      0.69 o
  -3   7   9        0.04        0.13      0.16 o
  -2   7   9       16.49       13.05      0.64 o
  -1   7   9        1.02        1.03      0.21 o
   0   7   9        0.00        0.52      0.19 o
   1   7   9        9.23        9.13      0.43 o
   2   7   9        1.00        0.91      0.21 o
   3   7   9        0.62        0.68      0.21 o
   4   7   9        1.29        1.73      0.26 o
  -5   8   9       12.58       12.70      1.00 o
  -4   8   9       16.81       16.82      0.64 o
  -3   8   9        0.00       -0.25      0.25 o
  -2   8   9        4.66        4.70      0.39 o
  -1   8   9        1.74        2.14      0.29 o
   0   8   9        1.05        1.25      0.24 o
   1   8   9       11.38       11.44      0.50 o
   2   8   9        0.08       -0.19      0.19 o
   3   8   9        0.02        0.05      0.25 o
  -8   0  10        0.04        1.44      0.30 o
  -6   0  10       72.44       68.43      1.66 o
  -4   0  10      436.22      416.35      5.70 o
  -2   0  10       85.02       90.15      1.32 o
   0   0  10        5.48        4.91      0.38 o
   2   0  10       29.75       27.86      1.76 o
   4   0  10       25.57       24.03      0.96 o
   6   0  10       46.83       46.71      2.50 o
  -9   1  10        1.39        2.70      0.30 o
  -8   1  10       15.10       17.59      0.64 o
  -7   1  10        1.66        1.91      0.23 o
  -6   1  10       28.36       24.29      0.62 o
  -5   1  10        0.07        0.24      0.15 o
  -4   1  10       21.45       17.09      0.34 o
  -3   1  10      310.57      310.76      2.67 o
  -2   1  10       37.45       35.71      0.56 o
  -1   1  10       56.57       54.05      0.72 o
   0   1  10      379.91      386.36      3.92 o
   1   1  10        0.27        0.44      0.12 o
   2   1  10        0.11        0.10      0.12 o
   3   1  10       31.85       32.08      0.55 o
   4   1  10       51.32       53.50      0.87 o
   5   1  10      103.35      109.14      1.69 o
   6   1  10        0.37        0.06      0.23 o
   7   1  10        0.70        0.68      0.23 o
  -9   2  10        2.39        4.26      0.51 o
  -8   2  10        9.88       10.72      0.54 o
  -7   2  10        8.61        7.44      0.63 o
  -6   2  10        0.10        0.71      0.17 o
  -5   2  10       29.25       25.41      0.53 o
  -4   2  10      211.61      201.58      1.88 o
  -3   2  10       47.09       44.16      0.65 o
  -2   2  10       17.05       14.38      0.33 o
  -1   2  10       85.75       82.83      0.98 o
   0   2  10       20.07       17.36      0.39 o
   1   2  10        9.88        9.20      0.32 o
   2   2  10        0.03        0.06      0.13 o
   3   2  10       31.75       29.45      0.53 o
   4   2  10        0.30       -0.10      0.20 o
   5   2  10       19.20       20.25      0.62 o
   6   2  10        8.50        8.21      0.47 o
   7   2  10        4.50        4.05      0.37 o
  -9   3  10        0.12       -0.29      0.29 o
  -8   3  10        9.10       11.31      0.48 o
  -7   3  10       12.51        9.81      0.43 o
  -6   3  10       11.39        9.75      0.41 o
  -5   3  10       58.76       55.30      0.98 o
  -4   3  10       65.83       66.26      0.88 o
  -3   3  10        2.58        2.79      0.17 o
  -2   3  10       52.98       52.03      0.80 o
  -1   3  10        9.59        8.03      0.26 o
   0   3  10      328.15      315.22      3.17 o
   1   3  10        2.78        3.46      0.26 o
   2   3  10       43.76       43.36      0.77 o
   3   3  10        2.26        2.55      0.24 o
   4   3  10        0.00       -0.03      0.13 o
   5   3  10        3.08        4.09      0.38 o
   6   3  10        5.22        4.55      0.36 o
   7   3  10        4.07        4.33      0.64 o
  -8   4  10        0.03        0.29      0.23 o
  -7   4  10        9.30        9.81      0.46 o
  -6   4  10       12.64       11.62      0.44 o
  -5   4  10        3.45        4.47      0.26 o
  -4   4  10        0.05        0.10      0.16 o
  -3   4  10        1.37        1.35      0.19 o
  -2   4  10        8.30        8.43      0.32 o
  -1   4  10       28.49       25.57      0.49 o
   0   4  10        4.97        5.26      0.24 o
   1   4  10       21.10       17.52      0.55 o
   2   4  10       20.29       18.40      0.57 o
   3   4  10        0.57        0.29      0.14 o
   4   4  10        0.18        0.31      0.16 o
   5   4  10       19.11       19.19      0.91 o
   6   4  10        7.58        8.75      1.57 o
  -8   5  10        0.22        0.14      0.30 o
  -7   5  10        0.19        0.43      0.29 o
  -6   5  10        9.02        8.01      0.49 o
  -5   5  10        6.70        5.84      0.30 o
  -4   5  10        4.79        6.18      0.32 o
  -3   5  10        2.24        2.28      0.22 o
  -2   5  10       51.86       48.29      0.83 o
  -1   5  10       25.99       22.21      0.53 o
   0   5  10       55.06       49.98      0.84 o
   1   5  10        0.39        0.30      0.17 o
   2   5  10        0.02       -0.09      0.12 o
   3   5  10       25.13       24.29      0.58 o
   4   5  10        1.06        0.61      0.21 o
   5   5  10        0.43        0.64      0.30 o
  -7   6  10        1.46        1.93      0.40 o
  -6   6  10        2.30        2.43      0.34 o
  -5   6  10        4.24        5.85      0.34 o
  -4   6  10       12.25       10.56      0.39 o
  -3   6  10        1.13        0.95      0.19 o
  -2   6  10       14.90       15.00      0.46 o
  -1   6  10       10.79        8.74      0.37 o
   0   6  10       13.53       12.36      0.42 o
   1   6  10       14.53       13.89      0.80 o
   2   6  10       10.26        9.80      0.44 o
   3   6  10        2.38        2.57      0.29 o
   4   6  10        0.78        1.55      0.29 o
   5   6  10        3.51        5.14      0.71 o
  -6   7  10        1.71        2.00      0.57 o
  -5   7  10        1.50        1.84      0.30 o
  -4   7  10        2.75        2.73      0.26 o
  -3   7  10       11.97       12.10      0.62 o
  -2   7  10        0.04       -0.19      0.19 o
  -1   7  10        0.82        0.53      0.21 o
   0   7  10       24.22       24.19      0.90 o
   1   7  10        0.19        0.32      0.21 o
   2   7  10        0.89        1.07      0.23 o
   3   7  10        0.03        0.14      0.21 o
   4   7  10        4.97        6.71      0.86 o
  -4   8  10        6.91        8.24      0.65 o
  -3   8  10        1.16        1.26      0.29 o
  -2   8  10        3.66        3.94      0.36 o
  -1   8  10        1.11        1.40      0.29 o
   0   8  10       10.92       10.74      0.50 o
   1   8  10        0.01        0.39      0.21 o
   2   8  10        3.25        4.11      0.55 o
  -9   0  11       13.09       19.83      0.91 o
  -7   0  11       13.62       12.11      0.65 o
  -5   0  11      125.79      123.49      2.41 o
  -3   0  11      248.35      247.73      4.29 o
  -1   0  11      196.05      184.89      7.28 o
   1   0  11        0.60        0.29      0.16 o
   3   0  11       75.88       80.13      1.48 o
   5   0  11       62.86       63.50      2.35 o
  -9   1  11        0.72        0.91      0.29 o
  -8   1  11        0.63        0.94      0.21 o
  -7   1  11       12.15       14.95      0.56 o
  -6   1  11        7.87        8.52      0.39 o
  -5   1  11       27.38       25.83      0.51 o
  -4   1  11       58.96       55.79      0.95 o
  -3   1  11       16.88       14.39      0.39 o
  -2   1  11       54.75       51.92      0.82 o
  -1   1  11        5.34        5.19      0.24 o
   0   1  11        3.49        2.59      0.19 o
   1   1  11      234.07      226.61      2.49 o
   2   1  11        3.48        3.00      0.20 o
   3   1  11        0.97        0.83      0.17 o
   4   1  11       54.18       56.82      1.38 o
   5   1  11        0.79        1.13      0.21 o
   6   1  11        7.57        8.29      0.48 o
   7   1  11        0.61        0.71      0.57 o
  -9   2  11        0.79        1.57      0.43 o
  -8   2  11        0.54        0.43      0.27 o
  -7   2  11        6.14        4.45      0.38 o
  -6   2  11        0.07        0.11      0.14 o
  -5   2  11      118.17      113.30      1.32 o
  -4   2  11       67.12       67.84      0.91 o
  -3   2  11        0.09       -0.05      0.12 o
  -2   2  11       77.09       76.98      1.09 o
  -1   2  11        0.36       -0.03      0.13 o
   0   2  11        5.80        4.36      0.26 o
   1   2  11       32.70       34.25      0.65 o
   2   2  11        8.77       10.29      0.44 o
   3   2  11       41.54       41.99      0.77 o
   4   2  11        0.01        0.02      0.25 o
   5   2  11        1.27        1.38      0.29 o
   6   2  11        8.08       10.07      0.62 o
  -9   3  11        0.13        0.29      0.43 o
  -8   3  11        4.27        6.34      0.46 o
  -7   3  11       10.50       11.22      0.46 o
  -6   3  11        0.03        0.39      0.21 o
  -5   3  11        5.42        5.23      0.26 o
  -4   3  11       12.40       12.94      0.36 o
  -3   3  11       38.34       32.48      0.57 o
  -2   3  11       36.05       38.08      0.61 o
  -1   3  11       32.25       27.40      0.51 o
   0   3  11       64.17       55.37      0.89 o
   1   3  11      213.23      210.39      2.39 o
   2   3  11        0.74        0.62      0.17 o
   3   3  11        2.09        1.43      0.20 o
   4   3  11        2.35        3.01      0.26 o
   5   3  11       14.32       16.99      1.21 o
   6   3  11       14.32       15.47      0.66 o
  -8   4  11        0.29        0.54      0.27 o
  -7   4  11        0.38        1.08      0.42 o
  -6   4  11        1.55        1.67      0.29 o
  -5   4  11        0.02        0.11      0.14 o
  -4   4  11       12.96       14.77      0.45 o
  -3   4  11       40.42       37.26      1.03 o
  -2   4  11        0.45        0.34      0.14 o
  -1   4  11        6.44        6.51      0.28 o
   0   4  11        4.25        2.79      0.20 o
   1   4  11        8.86        8.15      0.37 o
   2   4  11       22.60       25.25      0.64 o
   3   4  11        0.01        0.19      0.14 o
   4   4  11        1.07        0.74      0.19 o
   5   4  11        1.55        1.89      0.64 o
  -7   5  11        0.91        0.57      0.25 o
  -6   5  11        3.20        3.35      0.35 o
  -5   5  11       14.15       13.89      0.45 o
  -4   5  11       10.84       10.14      0.38 o
  -3   5  11        0.44        0.49      0.17 o
  -2   5  11        0.03       -0.07      0.14 o
  -1   5  11       14.36       10.94      0.38 o
   0   5  11        0.11       -0.04      0.14 o
   1   5  11       30.40       30.88      0.65 o
   2   5  11       10.92        9.66      0.38 o
   3   5  11       13.64       14.96      0.48 o
   4   5  11        0.76        1.00      0.21 o
   5   5  11        6.13        8.27      0.86 o
  -6   6  11        2.13        2.60      0.35 o
  -5   6  11        3.23        2.29      0.30 o
  -4   6  11        6.59        8.00      0.66 o
  -3   6  11        5.84        6.45      0.34 o
  -2   6  11        2.19        1.44      0.22 o
  -1   6  11        2.69        3.90      0.29 o
   0   6  11        2.58        2.54      0.26 o
   1   6  11        1.08        1.84      0.26 o
   2   6  11        0.00        0.19      0.25 o
   3   6  11        0.17       -0.08      0.29 o
   4   6  11        0.07       -0.29      0.43 o
  -5   7  11        0.28        0.57      0.21 o
  -4   7  11       15.42       17.26      0.53 o
  -3   7  11        5.20        6.60      0.38 o
  -2   7  11        1.40        1.87      0.29 o
  -1   7  11        4.80        6.00      0.39 o
   0   7  11        0.11        0.57      0.21 o
   1   7  11       19.44       20.69      0.76 o
   2   7  11        0.79        1.28      0.29 o
   3   7  11        2.64        3.87      0.50 o
  -2   8  11        0.47        0.29      0.43 o
  -1   8  11        9.34        8.42      1.00 o
   0   8  11        3.76        4.57      0.71 o
   1   8  11        3.14        3.99      0.71 o
  -8   0  12        5.89        7.50      0.61 o
  -6   0  12       13.48       13.55      0.65 o
  -4   0  12      311.30      292.08      7.42 o
  -2   0  12      168.77      168.94      3.18 o
   0   0  12       93.82       89.50      1.97 o
   2   0  12       14.35       16.27      0.58 o
   4   0  12       57.86       57.60      1.35 o
   6   0  12        0.11       -0.29      0.30 o
  -9   1  12        0.09        0.29      0.43 o
  -8   1  12        1.47        3.04      0.33 o
  -7   1  12        1.61        1.84      0.26 o
  -6   1  12        0.91        2.07      0.23 o
  -5   1  12        1.10        0.99      0.17 o
  -4   1  12      142.17      134.75      1.66 o
  -3   1  12       54.79       50.59      0.96 o
  -2   1  12        0.88        0.89      0.21 o
  -1   1  12        6.68        5.15      0.29 o
   0   1  12       76.20       68.60      1.02 o
   1   1  12       19.51       19.10      0.51 o
   2   1  12      155.31      155.81      1.90 o
   3   1  12        0.00        0.00      0.13 o
   4   1  12        2.04        1.94      0.21 o
   5   1  12        5.83        7.56      0.44 o
   6   1  12        0.48        0.17      0.34 o
  -8   2  12       10.48       14.81      0.63 o
  -7   2  12        5.41        6.89      0.46 o
  -6   2  12        3.84        4.43      0.38 o
  -5   2  12        2.02        2.60      0.24 o
  -4   2  12       45.61       39.11      0.73 o
  -3   2  12      136.05      141.87      1.57 o
  -2   2  12      104.63      100.80      1.34 o
  -1   2  12        0.95        0.78      0.15 o
   0   2  12       78.51       76.91      1.11 o
   1   2  12       33.04       30.22      0.64 o
   2   2  12        8.58        9.29      0.38 o
   3   2  12        0.56        0.67      0.18 o
   4   2  12        8.61        9.58      0.40 o
   5   2  12        6.42        6.75      0.61 o
   6   2  12       18.15       20.12      1.43 o
  -8   3  12        1.38        1.85      0.57 o
  -7   3  12        7.15        7.56      1.43 o
  -6   3  12        6.03        5.07      0.50 o
  -5   3  12       16.78       15.49      0.45 o
  -4   3  12        9.22        9.39      0.37 o
  -3   3  12        3.68        4.01      0.23 o
  -2   3  12       21.47       19.55      0.50 o
  -1   3  12       41.18       36.69      0.70 o
   0   3  12        4.77        3.24      0.26 o
   1   3  12        0.15        0.00      0.13 o
   2   3  12       17.14       17.07      0.51 o
   3   3  12        1.54        1.74      0.26 o
   4   3  12        1.65        1.83      0.26 o
   5   3  12       10.08        8.56      0.71 o
  -7   4  12        0.07       -0.02      0.24 o
  -6   4  12        3.84        3.29      0.33 o
  -5   4  12        4.63        4.21      0.28 o
  -4   4  12       26.92       21.88      0.56 o
  -3   4  12       31.72       34.10      0.80 o
  -2   4  12       18.02       17.53      0.48 o
  -1   4  12       16.37       18.44      0.50 o
   0   4  12        3.94        3.12      0.26 o
   1   4  12        0.58        0.80      0.19 o
   2   4  12        0.39        0.40      0.19 o
   3   4  12       10.76       10.66      0.42 o
   4   4  12        0.18        0.32      0.21 o
   5   4  12        0.82        1.21      0.40 o
  -7   5  12        0.64       -0.14      0.43 o
  -6   5  12       16.05       16.28      0.68 o
  -5   5  12        2.86        3.07      0.31 o
  -4   5  12        0.04        0.12      0.16 o
  -3   5  12       15.30       18.07      0.51 o
  -2   5  12        5.51        4.19      0.32 o
  -1   5  12       25.87       25.78      1.09 o
   0   5  12        3.88        5.17      0.48 o
   1   5  12        0.93        2.48      0.29 o
   2   5  12       54.30       56.42      1.09 o
   3   5  12        0.83        0.88      0.26 o
   4   5  12        4.27        5.45      0.46 o
  -6   6  12        0.64        1.28      0.57 o
  -5   6  12        1.27        2.09      0.26 o
  -4   6  12        0.52        0.46      0.19 o
  -3   6  12        0.40        0.63      0.19 o
  -2   6  12        7.35        7.09      0.37 o
  -1   6  12        4.12        3.13      0.26 o
   0   6  12        1.36        1.39      0.22 o
   1   6  12        0.16        0.39      0.21 o
   2   6  12        0.20        0.88      0.27 o
   3   6  12        0.20        0.43      0.30 o
  -4   7  12        4.04        5.55      0.60 o
  -3   7  12        4.68        5.16      0.35 o
  -2   7  12        0.00       -0.04      0.21 o
  -1   7  12        4.47        4.64      0.37 o
   0   7  12        4.57        4.25      0.38 o
  -7   0  13       20.33       24.82      1.01 o
  -5   0  13       26.58       29.14      1.01 o
  -3   0  13       16.75       19.05      0.81 o
  -1   0  13       11.73       11.66      0.64 o
   1   0  13       19.91       18.34      2.00 o
   3   0  13        1.38        1.35      0.34 o
   5   0  13        0.04       -0.30      0.30 o
  -8   1  13        3.14        3.61      0.33 o
  -7   1  13        7.49        8.54      0.49 o
  -6   1  13       16.22       17.73      0.76 o
  -5   1  13        0.14        0.04      0.21 o
  -4   1  13        1.52        1.70      0.23 o
  -3   1  13       51.64       50.46      1.28 o
  -2   1  13       23.34       22.56      0.62 o
  -1   1  13       33.30       31.55      0.73 o
   0   1  13        0.71        0.33      0.19 o
   1   1  13      110.82       98.43      1.57 o
   2   1  13       10.26        9.75      0.38 o
   3   1  13       20.11       20.62      0.57 o
   4   1  13        1.82        2.06      0.26 o
   5   1  13        0.12        0.10      0.25 o
  -8   2  13        0.18        1.57      0.57 o
  -7   2  13        9.93       10.46      0.71 o
  -6   2  13       10.34       10.87      0.97 o
  -5   2  13        1.68        1.99      0.21 o
  -4   2  13        3.74        4.65      0.33 o
  -3   2  13       94.54       82.07      1.37 o
  -2   2  13        0.07       -0.11      0.14 o
  -1   2  13       21.91       21.24      0.53 o
   0   2  13       11.17        8.95      0.37 o
   1   2  13        1.07        2.05      0.24 o
   2   2  13        3.63        4.06      0.29 o
   3   2  13        3.19        3.43      0.28 o
   4   2  13        0.47        0.86      0.21 o
   5   2  13       11.90       13.55      1.14 o
  -7   3  13        0.44        0.07      0.30 o
  -6   3  13        1.51        2.78      0.40 o
  -5   3  13        2.11        3.26      0.41 o
  -4   3  13        0.30        0.57      0.19 o
  -3   3  13        5.17        5.47      0.32 o
  -2   3  13       51.36       52.80      0.90 o
  -1   3  13       19.36       20.64      0.53 o
   0   3  13        0.11        0.19      0.15 o
   1   3  13       14.21       14.83      0.48 o
   2   3  13        0.00        0.12      0.17 o
   3   3  13       24.25       26.09      0.71 o
   4   3  13        1.32        2.17      0.29 o
  -7   4  13       15.58       20.54      1.28 o
  -6   4  13        0.87        1.46      0.50 o
  -5   4  13        0.65        1.07      0.20 o
  -4   4  13       20.28       24.40      0.59 o
  -3   4  13       19.89       19.18      0.69 o
  -2   4  13       17.31       16.48      0.55 o
  -1   4  13       41.29       36.97      0.86 o
   0   4  13        5.58        5.64      0.32 o
   1   4  13       12.93       13.32      0.49 o
   2   4  13        0.52        0.89      0.21 o
   3   4  13        0.45        1.24      0.21 o
   4   4  13        3.55        4.75      0.39 o
  -6   5  13        0.20        0.36      0.64 o
  -5   5  13        1.11        1.66      0.26 o
  -4   5  13        0.23        0.26      0.23 o
  -3   5  13        0.23        0.76      0.22 o
  -2   5  13        0.43        0.11      0.21 o
  -1   5  13        0.81        0.99      0.23 o
   0   5  13        0.71        0.57      0.21 o
   1   5  13        8.29        8.88      0.44 o
   2   5  13        0.02        0.50      0.21 o
   3   5  13        0.62        0.41      0.20 o
  -5   6  13        4.16        4.46      0.54 o
  -4   6  13        0.81        1.41      0.24 o
  -3   6  13       11.00       11.34      0.46 o
  -2   6  13        4.80        4.66      0.36 o
  -1   6  13        0.47        1.15      0.41 o
   0   6  13        5.22        5.41      0.46 o
   1   6  13        2.11        2.68      0.35 o
   2   6  13        0.56        1.28      0.57 o
  -2   7  13        0.00       -0.14      0.43 o
  -1   7  13        0.94        2.85      0.57 o
  -6   0  14        0.12        1.14      0.43 o
  -4   0  14        0.03       -0.07      0.20 o
  -2   0  14        4.77        2.86      0.40 o
   0   0  14        5.02        5.14      0.50 o
   2   0  14       31.61       28.20      1.11 o
   4   0  14        4.44        4.57      0.86 o
  -7   1  14        2.51        3.79      0.50 o
  -6   1  14        0.06        0.07      0.50 o
  -5   1  14        0.05        0.04      0.14 o
  -4   1  14        6.16        5.84      0.37 o
  -3   1  14        3.67        3.14      0.31 o
  -2   1  14        4.00        4.02      0.32 o
  -1   1  14        0.94        0.93      0.21 o
   0   1  14       11.55        9.21      0.44 o
   1   1  14       10.24        9.75      0.49 o
   2   1  14       49.69       51.91      1.36 o
   3   1  14        2.09        1.69      0.26 o
   4   1  14        2.45        3.86      0.50 o
  -7   2  14        6.29        7.92      1.07 o
  -6   2  14       16.80       20.54      1.43 o
  -5   2  14        2.79        3.43      0.29 o
  -4   2  14        0.06        0.96      0.21 o
  -3   2  14       16.81       19.37      0.60 o
  -2   2  14        9.71       10.91      0.48 o
  -1   2  14       28.22       26.48      0.71 o
   0   2  14        0.04        0.08      0.15 o
   1   2  14        1.73        1.64      0.22 o
   2   2  14        2.87        2.86      0.26 o
   3   2  14        6.09        6.73      0.37 o
   4   2  14        0.29        0.21      0.30 o
  -7   3  14        5.37        7.70      0.86 o
  -6   3  14        6.60        7.87      0.61 o
  -5   3  14        0.08        0.43      0.21 o
  -4   3  14        5.22        4.96      0.41 o
  -3   3  14       16.89       17.86      0.59 o
  -2   3  14       18.15       18.16      0.53 o
  -1   3  14        9.21        8.20      0.38 o
   0   3  14        0.00        0.10      0.19 o
   1   3  14        3.54        3.24      0.26 o
   2   3  14       47.05       48.71      0.93 o
   3   3  14        2.42        1.94      0.29 o
  -6   4  14        0.55        2.00      0.57 o
  -5   4  14       18.65       20.32      0.64 o
  -4   4  14        0.36        0.89      0.21 o
  -3   4  14       16.57       15.36      0.57 o
  -2   4  14       61.79       58.52      1.16 o
  -1   4  14        1.68        1.89      0.32 o
   0   4  14       22.76       19.22      0.61 o
   1   4  14        5.59        5.61      0.35 o
   2   4  14        0.04       -0.03      0.19 o
   3   4  14        3.19        5.10      0.35 o
  -5   5  14        0.64        1.36      0.26 o
  -4   5  14        0.02        0.26      0.19 o
  -3   5  14        0.28        0.03      0.19 o
  -2   5  14        0.01        0.07      0.21 o
  -1   5  14        3.35        3.06      0.35 o
   0   5  14       27.05       31.67      2.05 o
   1   5  14        0.20        0.18      0.21 o
   2   5  14        5.65        6.63      0.61 o
  -3   6  14       11.80       14.55      0.81 o
  -2   6  14       13.22       15.03      0.86 o
  -1   6  14        8.68        9.15      0.71 o
   0   6  14        3.45        3.71      0.71 o
  -7   0  15        0.20        0.00      0.43 o
  -5   0  15        1.36        3.37      0.45 o
  -3   0  15        1.84        0.64      0.36 o
  -1   0  15        0.50        0.36      0.30 o
   1   0  15        1.99        1.73      0.40 o
   3   0  15        0.97        1.28      0.57 o
  -7   1  15       21.91       31.10      1.71 o
  -6   1  15        0.33        0.50      0.30 o
  -5   1  15        0.64        0.71      0.21 o
  -4   1  15        4.35        5.49      0.39 o
  -3   1  15        6.93        7.05      0.43 o
  -2   1  15        0.09        0.71      0.21 o
  -1   1  15       14.57       14.75      0.57 o
   0   1  15        3.09        3.43      0.33 o
   1   1  15        0.01        0.27      0.19 o
   2   1  15        0.74        0.49      0.23 o
   3   1  15       16.46       20.19      0.91 o
  -5   2  15       10.25       11.08      0.50 o
  -4   2  15        1.00        1.67      0.24 o
  -3   2  15        2.71        4.05      0.36 o
  -2   2  15        1.15        1.18      0.23 o
  -1   2  15        7.49        6.86      0.43 o
   0   2  15        0.75        1.07      0.23 o
   1   2  15       11.18       10.34      0.50 o
   2   2  15        0.90        0.65      0.23 o
   3   2  15        7.14        8.99      0.58 o
  -5   3  15        1.79        2.83      0.38 o
  -4   3  15        2.99        4.17      0.58 o
  -3   3  15        5.15        3.96      0.38 o
  -2   3  15       11.52       11.46      0.50 o
  -1   3  15        2.27        3.10      0.30 o
   0   3  15       13.46       13.68      0.48 o
   1   3  15        0.96        0.23      0.19 o
   2   3  15        2.79        2.42      0.26 o
  -5   4  15        0.06        0.12      0.64 o
  -4   4  15        2.03        3.34      0.52 o
  -3   4  15        2.65        2.16      0.33 o
  -2   4  15        9.50        9.96      0.48 o
  -1   4  15        1.46        1.04      0.24 o
   0   4  15        9.01       10.08      0.50 o
   1   4  15        4.06        4.89      0.35 o
  -3   5  15       10.95       15.41      1.14 o
  -2   5  15        5.13        5.07      0.61 o
  -1   5  15       25.39       33.57      1.93 o
   0   5  15        0.14        1.36      0.40 o
  -4   0  16        6.97        6.92      0.71 o
  -2   0  16        9.73       13.09      0.75 o
   0   0  16       14.39       12.43      0.75 o
   2   0  16        6.11        6.28      0.86 o
  -5   1  16        7.49        8.66      0.49 o
  -4   1  16        0.85        0.83      0.23 o
  -3   1  16        3.85        4.54      0.39 o
  -2   1  16        0.96        0.68      0.21 o
  -1   1  16        0.19       -0.05      0.15 o
   0   1  16        4.46        5.50      0.39 o
   1   1  16        2.21        1.60      0.29 o
  -5   2  16        3.97        4.13      0.50 o
  -4   2  16        6.46        7.11      0.47 o
  -3   2  16        0.04        0.06      0.19 o
  -2   2  16        0.45        0.03      0.19 o
  -1   2  16        0.10        0.19      0.19 o
   0   2  16        0.51        0.68      0.25 o
   1   2  16        0.29       -0.07      0.36 o
  -4   3  16        5.86        7.28      0.86 o
  -3   3  16        0.33        0.75      0.34 o
  -2   3  16        6.56        8.14      0.46 o
  -1   3  16        0.14        0.64      0.30 o
   0   3  16        0.49        1.14      0.43 o
   1   3  16       14.41       17.83      1.28 o
  -3   1  17        0.61        0.71      0.43 o
  -2   1  17        0.34        1.43      0.57 o
  -3   2  17        0.00        0.43      0.43 o
  -2   2  17        0.06       -0.14      0.43 o
 
